# Supplementary material for: Quantitative Trait Locus Based Virulence Determinant Mapping of the HSV-1 Genome in Murine Ocular Infection: Genes Involved in Viral Regulatory and Innate Immune Networks Contribute to Virulence
Source: PLoS Pathog. 2016 Mar 10;12(3):e1005499. doi: 10.1371/journal.ppat.1005499 (PMC4786273; doi:10.1371/journal.ppat.1005499)
Supplement: S1 Table — The first column of the table shows the name of each feature, consisting of ‘X’ followed by the corresponding coordinates in the multiple sequence alignment. Features representing haplotype blocks of multiple positions are named as ‘X’ followed by the first and last positions of the variations that were merged, with the number of merged variations in parentheses. The second column shows the specific positions of the haplotype feature variations. The third and fourth columns show the bases, insertions or deletions that the parental strains, OD4 and CJ994, have at the positions indicated in the second column. (XLSX) [file ppat.1005499.s001.xlsx]

## Sheet: Sheet2
Name	Position in MSA coordinates	OD4	CJ994
X303 ~ 304_(2)	303, 304	-, -	G, G
X309 ~ 311_(3)	309, 310, 311	-, -, -	G, G, G
X366	366	-	C
X369 ~ 371_(3)	369, 370, 371	-, -, -	C, C, C
X373	373	G	A
X420	420	G	C
X1249	1249	G	C
X1434	1434	G	C
X1597 ~ 1611_(2)	1597, 1611	-, T	A, C
X1894	1894	A	G
X2158	2158	G	C
X2361	2361	G	A
X2381	2381	C	T
X2449	2449	G	C
X2636 ~ 2669_(3)	2636, 2667, 2669	A, C, G	G, T, T
X2735	2735	-	C
X2818	2818	A	T
X2844	2844	C	G
X3050	3050	G	-
X3051	3051	G	-
X3056	3056	G	-
X3080	3080	C	T
X3098	3098	C	-
X3116	3116	-	C
X3134	3134	T	C
X3196	3196	T	G
X3344 ~ 3346_(3)	3344, 3345, 3346	G, C, T	A, G, C
X3841	3841	G	A
X3899	3899	A	G
X3950	3950	C	A
X4106	4106	T	C
X4110	4110	A	C
X4113	4113	A	C
X4116	4116	A	C
X4125	4125	A	G
X4187	4187	C	T
X4912 ~ 4919_(2)	4912, 4919	C, G	T, A
X5116	5116	T	C
X5198	5198	G	T
X5362	5362	C	T
X5438	5438	C	T
X5569	5569	-	G
X5678 ~ 5723_(4)	5678, 5694, 5695, 5723	A, -, -, A	T, A, A, G
X5774 ~ 5779_(3)	5774, 5778, 5779	G, T, T	T, G, C
X6039	6039	C	T
X6113	6113	G	-
X6114	6114	G	-
X6152	6152	C	T
X6441	6441	T	C
X6507	6507	C	T
X6509	6509	C	A
X6515	6515	C	G
X6516	6516	C	T
X6525	6525	C	A
X6567	6567	G	-
X6612	6612	C	-
X6832	6832	G	A
X6940	6940	G	T
X7080	7080	A	-
X7120	7120	T	G
X7138	7138	G	A
X7140	7140	A	-
X7152	7152	A	G
X7186	7186	C	G
X7338	7338	T	C
X7873	7873	G	-
X7874	7874	G	-
X8147	8147	C	-
X8150	8150	C	T
X8280	8280	T	G
X8289	8289	G	T
X8347 ~ 8376_(3)	8347, 8348, 8376	G, G, A	A, T, G
X8386 ~ 8393_(8)	8386, 8387, 8388, 8389, 8390, 8391, 8392, 8393	-, -, -, -, -, -, -, -	C, C, C, T, C, C, G, T
X8394	8394	-	C
X8559	8559	A	G
X8597	8597	A	G
X8779	8779	-	G
X9004	9004	C	-
X9005	9005	C	-
X9006 ~ 9007_(2)	9006, 9007	C, A	-, -
X9148	9148	-	C
X9368	9368	A	G
X9370	9370	A	G
X9401	9401	G	A
X9502 ~ 9848_(22)	9502, 9504, 9517, 9518, 9535, 9539, 9556, 9557, 9565, 9574,	C, C, G, G, T, G, G, C, C, A,	T, T, A, T, G, A, A, A, T, C,
	9610, 9646, 9679, 9687, 9703, 9766, 9774, 9778, 9799, 9804,	G, C, C, T, G, T, A, A, A, T,	A, T, T, C, C, C, G, G, G, G,
	9811, 9848	G, A	T, G
X10008	10008	C	T
X10091 ~ 10188_(5)	10091, 10139, 10175, 10181, 10188	C, A, C, C, T	T, G, A, T, G
X10355 ~ 11621_(16)	10355, 10424, 10429, 10471, 10668, 10753, 10830, 10848, 10986, 11010,	C, C, A, G, T, C, G, G, C, C,	T, T, T, A, C, T, A, A, A, T,
	11019, 11086, 11234, 11249, 11363, 11621	C, T, G, A, C, T	G, G, A, G, T, C
X11846	11846	-	C
X11847	11847	-	C
X11848	11848	-	G
X12115 ~ 12388_(8)	12115, 12126, 12136, 12196, 12250, 12286, 12289, 12388	C, G, G, G, C, G, G, G	T, A, A, A, T, A, A, A
X12820 ~ 14165_(6)	12820, 13240, 14041, 14044, 14124, 14165	A, G, G, G, G, C	G, A, A, A, A, T
X14718 ~ 15235_(2)	14718, 15235	C, G	T, T
X15273 ~ 15346_(2)	15273, 15346	C, T	G, G
X15350	15350	A	G
X15523	15523	C	T
X15575 ~ 16233_(13)	15575, 15673, 15688, 15743, 15762, 15764, 15766, 15826, 15904, 15950,	T, T, C, C, T, A, C, A, C, C,	G, C, T, T, C, T, A, G, G, T,
	16043, 16120, 16233	G, A, G	A, C, A
X16741 ~ 17053_(5)	16741, 16769, 16825, 16837, 17053	C, C, T, T, G	T, T, C, C, A
X17486 ~ 18065_(11)	17486, 17501, 17600, 17675, 17810, 17859, 17862, 17870, 18000, 18020,	C, C, T, T, C, T, A, T, C, G,	T, A, C, C, A, C, C, C, T, T,
	18065	C	T
X18205 ~ 18288_(6)	18205, 18228, 18229, 18242, 18279, 18288	G, G, T, A, T, C	T, A, C, G, G, G
X18306	18306	A	G
X18315 ~ 18316_(2)	18315, 18316	G, G	-, -
X18320 ~ 19065_(12)	18320, 18348, 18425, 18501, 18524, 18687, 18705, 18707, 18752, 18891,	T, C, T, G, G, G, A, A, C, G,	A, T, C, A, A, A, C, G, A, A,
	19026, 19065	G, C	A, A
X19536	19536	A	G
X20739	20739	G	-
X20800	20800	C	G
X21045	21045	G	A
X21202	21202	C	T
X21296 ~ 21434_(6)	21296, 21338, 21410, 21429, 21433, 21434	T, A, T, G, C, G	C, G, C, T, T, A
X21566 ~ 21569_(2)	21566, 21569	G, G	A, A
X22823 ~ 23405_(7)	22823, 22874, 23249, 23290, 23364, 23392, 23405	T, T, T, A, T, T, T	G, C, G, C, C, C, C
X23986 ~ 23996_(2)	23986, 23996	C, T	T, C
X24248 ~ 24332_(3)	24248, 24308, 24332	G, T, T	T, G, A
X24488 ~ 25083_(10)	24488, 24564, 24722, 24839, 24872, 24891, 24931, 24967, 24992, 25083,	C, C, G, C, G, -, A, A, C, T	T, T, T, A, T, T, -, G, T, G
X25715 ~ 25720_(2)	25715, 25720	A, A	G, C
X25783	25783	T	C
X25825 ~ 25843_(2)	25825, 25843	A, T	G, C
X26269 ~ 27050_(11)	26269, 26461, 26462, 26491, 26494, 26590, 26668, 26982, 27009, 27034,	T, G, G, G, G, G, T, G, A, A,	C, C, C, A, A, A, C, C, G, C,
	27050	C	A
X27314	27314	G	T
X27533	27533	A	G
X27893	27893	A	G
X28187 ~ 28319_(3)	28187, 28190, 28319	T, G, T	G, A, G
X28328	28328	-	G
X28343 ~ 28726_(4)	28343, 28512, 28562, 28726	C, C, T, T	T, A, G, C
X29833	29833	T	C
X30331 ~ 31374_(4)	30331, 30959, 31061, 31374	A, A, T, T	G, C, C, G
X32081	32081	G	A
X33723 ~ 33991_(3)	33723, 33806, 33991	C, C, C	A, A, A
X34390	34390	T	C
X34936 ~ 35038_(3)	34936, 34984, 35038	T, T, C	C, C, T
X35047	35047	-	G
X35142 ~ 35196_(2)	35142, 35196	-, G	C, A
X35243	35243	C	-
X35251	35251	-	C
X35421 ~ 35649_(4)	35421, 35450, 35646, 35649	A, C, A, G	G, T, G, A
X35732	35732	T	C
X35871	35871	G	A
X36312	36312	G	A
X36436 ~ 36515_(4)	36436, 36448, 36449, 36515	A, T, C, G	G, C, T, -
X36998	36998	A	G
X37525 ~ 37831_(2)	37525, 37831	T, T	C, G
X38324 ~ 38408_(2)	38324, 38408	A, T	G, C
X38414	38414	C	T
X38495 ~ 38855_(2)	38495, 38855	A, T	G, G
X39583	39583	A	G
X39620	39620	A	G
X39896	39896	A	C
X40252 ~ 40833_(3)	40252, 40604, 40833	T, A, G	C, G, A
X40884	40884	G	-
X40968	40968	A	C
X41391	41391	A	G
X41612	41612	A	G
X41653 ~ 41654_(2)	41653, 41654	A, A	G, G
X41902	41902	C	-
X41903 ~ 41905_(3)	41903, 41904, 41905	C, C, C	-, -, -
X41939 ~ 42101_(4)	41939, 41954, 41997, 42101	T, -, T, C	G, A, C, T
X42687	42687	G	A
X43311 ~ 43453_(5)	43311, 43320, 43362, 43446, 43453	T, C, A, C, T	C, T, C, T, G
X43689 ~ 43897_(4)	43689, 43849, 43870, 43897	C, C, A, T	A, A, C, C
X43928	43928	-	G
X43946	43946	G	A
X43982 ~ 44310_(3)	43982, 44270, 44310	C, T, G	T, C, A
X44959	44959	C	T
X45164 ~ 45287_(2)	45164, 45287	T, G	G, T
X46931 ~ 47327_(2)	46931, 47327	T, G	C, A
X48065	48065	G	A
X48497 ~ 48922_(6)	48497, 48539, 48553, 48615, 48778, 48922	G, T, C, G, T, C	T, C, T, T, G, T
X49477	49477	T	C
X49786	49786	T	C
X50041	50041	G	A
X50939 ~ 50953_(2)	50939, 50953	-, A	C, C
X50958	50958	-	T
X50959	50959	-	T
X50960 ~ 50961_(2)	50960, 50961	-, -	T, T
X51044 ~ 51473_(5)	51044, 51251, 51269, 51446, 51473	A, A, A, A, T	C, G, G, C, C
X51582	51582	C	A
X51590	51590	A	G
X51596	51596	A	G
X52384	52384	G	T
X52389	52389	C	T
X52409 ~ 52532_(3)	52409, 52495, 52532	C, C, C	T, T, T
X52643	52643	G	T
X52703	52703	G	A
X53000	53000	-	T
X53020 ~ 53061_(5)	53020, 53031, 53046, 53057, 53061	C, G, A, C, G	G, T, G, T, A
X53076	53076	-	G
X53112 ~ 53215_(3)	53112, 53202, 53215	A, G, A	C, A, -
X53273 ~ 53848_(7)	53273, 53380, 53466, 53665, 53782, 53788, 53848	-, A, G, C, A, A, G	C, G, T, T, G, G, A
X54067 ~ 56414_(9)	54067, 54604, 54775, 54964, 55054, 55078, 55267, 56246, 56414	A, A, A, C, A, C, C, G, C	G, G, C, T, G, T, T, A, A
X56924	56924	C	T
X56975	56975	T	G
X57296	57296	G	A
X57702 ~ 57785_(2)	57702, 57785	T, A	G, G
X58379 ~ 58498_(5)	58379, 58426, 58428, 58469, 58498	C, T, C, T, G	A, G, T, C, A
X58579	58579	C	A
X59531 ~ 59549_(2)	59531, 59549	C, T	T, C
X59621	59621	G	T
X60023 ~ 60047_(2)	60023, 60047	C, A	T, C
X60212	60212	G	A
X60260	60260	C	T
X60972	60972	G	A
X61079 ~ 61712_(9)	61079, 61212, 61364, 61430, 61562, 61592, 61631, 61664, 61712	G, A, G, A, G, A, A, G, T	A, C, A, G, A, G, C, A, C
X61862 ~ 62138_(3)	61862, 62030, 62138	C, T, T	T, C, C
X62260 ~ 62315_(4)	62260, 62271, 62277, 62315	T, G, G, A	C, A, A, G
X62343	62343	G	-
X62344 ~ 62529_(6)	62344, 62376, 62432, 62481, 62516, 62529	G, T, T, T, T, G	-, G, C, G, C, A
X62572 ~ 62592_(3)	62572, 62576, 62592	T, C, G	G, -, A
X62610 ~ 62622_(2)	62610, 62622	C, C	A, T
X62878 ~ 62955_(3)	62878, 62946, 62955	T, T, -	C, G, C
X62974	62974	A	C
X63001	63001	T	G
X63128 ~ 63740_(5)	63128, 63160, 63461, 63647, 63740	C, C, C, C, T	T, T, T, T, C
X64031	64031	C	T
X64580	64580	A	C
X65025	65025	G	A
X65769 ~ 66253_(3)	65769, 65816, 66253	C, G, A	T, A, G
X66633 ~ 67109_(2)	66633, 67109	G, A	A, G
X67363	67363	C	A
X67953 ~ 69011_(10)	67953, 68202, 68259, 68339, 68344, 68525, 68547, 68655, 68660, 69011,	A, A, C, C, T, A, C, G, A, T	G, G, A, A, G, G, A, A, C, G
X69141	69141	G	A
X69563 ~ 70255_(6)	69563, 69931, 70053, 70074, 70163, 70255	G, A, T, C, G, C	A, C, C, T, T, A
X70383 ~ 71799_(7)	70383, 70470, 70539, 70579, 70674, 70733, 71799	C, C, C, A, G, A, C	T, T, A, T, A, T, T
X71857	71857	C	T
X72038 ~ 72383_(2)	72038, 72383	C, G	T, A
X72470	72470	G	A
X73167 ~ 73296_(3)	73167, 73169, 73296	A, A, G	G, C, A
X73642	73642	G	A
X74327 ~ 74708_(3)	74327, 74684, 74708	G, A, G	A, G, A
X75544 ~ 75976_(4)	75544, 75601, 75860, 75976	C, T, C, C	T, C, A, A
X76298	76298	G	T
X76389	76389	A	G
X76472 ~ 76982_(8)	76472, 76475, 76669, 76704, 76757, 76767, 76949, 76982	T, C, C, G, C, A, C, A	C, G, T, A, G, G, T, G
X77018 ~ 77021_(2)	77018, 77021	T, C	G, A
X77127 ~ 77341_(2)	77127, 77341	A, T	G, C
X77622	77622	G	T
X77713 ~ 77741_(2)	77713, 77741	C, G	A, T
X77914	77914	A	C
X78073	78073	C	G
X78092	78092	G	T
X79067	79067	C	T
X79223 ~ 79318_(2)	79223, 79318	T, G	C, T
X79667	79667	T	G
X80107	80107	T	C
X80739	80739	T	G
X80882	80882	C	-
X80889	80889	-	C
X81439	81439	T	C
X82919 ~ 82991_(3)	82919, 82920, 82991	G, A, C	A, C, T
X83721 ~ 84094_(3)	83721, 83725, 84094	T, T, G	C, G, A
X84102	84102	G	A
X84374	84374	C	T
X84530	84530	G	-
X84721	84721	-	C
X84722	84722	-	C
X84725	84725	C	-
X84726	84726	C	-
X84727	84727	C	-
X84766 ~ 85404_(6)	84766, 84871, 84999, 85031, 85105, 85404	A, T, C, A, T, T	G, G, T, C, C, C
X85852 ~ 85969_(2)	85852, 85969	T, G	C, A
X85993	85993	T	G
X86070	86070	G	T
X86970	86970	A	G
X89085	89085	A	C
X90161	90161	T	C
X90584 ~ 90839_(4)	90584, 90663, 90710, 90839	C, T, T, C	T, C, C, T
X91091 ~ 91788_(10)	91091, 91192, 91338, 91456, 91475, 91512, 91530, 91729, 91759, 91788,	C, T, C, -, A, G, A, T, A, G	T, G, A, G, G, A, C, C, C, T
X93176 ~ 93177_(2)	93176, 93177	T, T	C, C
X93790 ~ 94155_(3)	93790, 94143, 94155	A, C, A	G, T, G
X94591 ~ 94621_(2)	94591, 94621	A, A	C, G
X95395 ~ 96623_(21)	95395, 95648, 95657, 95681, 95688, 95689, 95703, 95706, 95720, 95743,	T, C, G, C, G, T, G, A, A, A,	C, T, T, T, A, C, C, T, G, T,
	95744, 95753, 95768, 95783, 95819, 95876, 96282, 96422, 96489, 96539,	C, A, A, G, A, T, C, T, -, G,	T, C, C, C, C, C, T, C, T, A,
	96623	T	G
X96733	96733	G	A
X96745 ~ 97820_(19)	96745, 96779, 96835, 96903, 96916, 96949, 96950, 96951, 97008, 97044,	C, A, G, G, C, C, C, C, G, T,	A, C, A, A, A, T, T, T, A, C,
	97100, 97150, 97269, 97421, 97455, 97473, 97498, 97537, 97820	A, A, C, A, T, A, C, A, C	G, G, T, G, A, G, T, C, T
X98158 ~ 98873_(7)	98158, 98268, 98270, 98583, 98844, 98850, 98873	G, G, G, T, -, T, T	T, A, A, G, C, C, C
X99288	99288	A	G
X99356	99356	C	A
X99451	99451	C	-
X99454	99454	-	C
X101082	101082	A	G
X101692 ~ 102734_(4)	101692, 102290, 102431, 102734	G, G, A, G	A, A, C, T
X103360	103360	C	A
X103481	103481	C	G
X103730 ~ 103766_(2)	103730, 103766	-, -	C, T
X103930 ~ 104078_(3)	103930, 103970, 104078	G, A, A	A, C, G
X104201	104201	G	T
X104228	104228	G	A
X105058 ~ 105070_(2)	105058, 105070	A, A	G, G
X105227	105227	A	G
X105504	105504	G	T
X105640 ~ 105647_(8)	105640, 105641, 105642, 105643, 105644, 105645, 105646, 105647	C, A, C, C, C, A, G, T	-, -, -, -, -, -, -, -
X105734 ~ 105760_(2)	105734, 105760	T, A	G, C
X105943 ~ 105970_(2)	105943, 105970	G, G	A, T
X106459	106459	A	G
X106501 ~ 106502_(2)	106501, 106502	T, G	C, T
X106978 ~ 107808_(13)	106978, 107288, 107427, 107454, 107524, 107532, 107565, 107688, 107706, 107756,	A, T, T, C, G, C, G, A, G, C,	G, C, C, G, T, A, T, C, A, A,
	107786, 107800, 107808	A, C, C	C, A, A
X107925 ~ 109602_(13)	107925, 108121, 108135, 108183, 108307, 108392, 108433, 108472, 108534, 108610,	T, T, T, C, T, T, T, T, T, T,	C, G, C, T, C, C, G, G, C, G,
	109043, 109552, 109602	G, G, T	C, A, C
X109941 ~ 110233_(4)	109941, 109951, 110173, 110233	C, G, C, T	T, T, T, C
X110374	110374	T	C
X110463 ~ 110569_(3)	110463, 110515, 110569	A, C, A	G, T, C
X110770	110770	T	C
X110809 ~ 110857_(5)	110809, 110835, 110845, 110850, 110857	C, T, A, A, G	T, C, G, G, A
X111352	111352	A	G
X111806	111806	A	G
X112734 ~ 113412_(9)	112734, 112881, 113019, 113127, 113319, 113337, 113354, 113361, 113412	T, C, A, G, G, C, C, C, G	C, T, G, A, T, T, T, T, A
X113574 ~ 113673_(2)	113574, 113673	T, C	C, T
X113792 ~ 114001_(5)	113792, 113974, 113984, 113987, 114001	T, A, A, A, G	G, G, G, C, A
X114881 ~ 114969_(2)	114881, 114969	T, T	C, C
X115693	115693	C	T
X115814	115814	T	G
X115983 ~ 116357_(3)	115983, 116356, 116357	T, -, -	C, C, C
X116360	116360	-	A
X116361 ~ 117299_(12)	116361, 116386, 116525, 116557, 116564, 116615, 116766, 116832, 117021, 117194,	-, T, T, C, A, T, G, A, G, A,	A, C, A, A, G, C, T, G, A, G,
	117244, 117299	A, G	G, A
X117439	117439	C	T
X117441	117441	C	T
X117444	117444	T	C
X117670	117670	-	G
X117728 ~ 117729_(2)	117728, 117729	C, C	-, -
X117730	117730	C	-
X117731	117731	C	-
X117732	117732	C	-
X117733	117733	C	-
X117812	117812	G	-
X117817	117817	-	G
X117825	117825	G	A
X117900	117900	G	-
X117901	117901	G	-
X117916	117916	A	-
X118056	118056	C	-
X118058	118058	C	-
X118071	118071	C	-
X118072	118072	C	-
X118155	118155	A	C
X118159	118159	A	C
X118163	118163	A	C
X118211	118211	T	C
X118217	118217	G	C
X118234	118234	G	C
X118405 ~ 118434_(3)	118405, 118433, 118434	T, C, C	C, A, T
X118438	118438	A	-
X118455	118455	C	A
X118492	118492	C	A
X118627	118627	G	-
X118633	118633	G	A
X118899	118899	C	-
X118900	118900	C	-
X119595	119595	G	C
X119629	119629	T	C
X119646	119646	C	-
X119664	119664	A	C
X119838	119838	-	G
X119845	119845	C	A
X119953	119953	C	T
X120143	120143	G	-
X120202	120202	-	C
X120203	120203	-	C
X120204	120204	-	C
X120205	120205	-	C
X120265	120265	G	A
X120266	120266	G	C
X120272	120272	G	T
X120274	120274	G	A
X120340	120340	A	G
X120629	120629	G	A
X120658	120658	C	-
X120740	120740	G	A
X121001	121001	A	G
X121002	121002	A	C
X121006 ~ 121057_(2)	121006, 121057	C, T	A, C
X121080 ~ 121102_(3)	121080, 121081, 121102	-, -, T	T, T, A
X121204	121204	-	C
X121342	121342	G	A
X121418	121418	G	A
X121582	121582	C	A
X121664	121664	A	G
X121861 ~ 121868_(2)	121861, 121868	C, G	T, A
X122595	122595	G	A
X122666	122666	T	G
X122676	122676	A	G
X122832	122832	G	T
X122883	122883	T	C
X122897	122897	C	T
X122902	122902	C	T
X122912	122912	C	G
X122944	122944	C	T
X123436 ~ 123438_(3)	123436, 123437, 123438	A, G, C	G, C, T
X123586	123586	A	C
X123648	123648	A	G
X123660	123660	-	G
X123679	123679	G	-
X123702	123702	G	A
X123722	123722	C	-
X123938 ~ 123964_(2)	123938, 123964	G, T	C, A
X124041	124041	-	G
X124113 ~ 124115_(2)	124113, 124115	C, G	A, A
X124146	124146	T	C
X124333 ~ 124360_(2)	124333, 124360	C, A	G, C
X124366	124366	C	T
X124401	124401	G	A
X124421	124421	C	T
X124624	124624	C	G
X124888	124888	T	C
X125171	125171	A	G
X125184	125184	-	T
X125533	125533	C	G
X126071	126071	C	T
X126365	126365	C	G
X126394	126394	G	-
X126395	126395	G	-
X126411	126411	-	T
X126413	126413	-	G
X126415 ~ 126416_(2)	126415, 126416	-, -	G, G
X126789	126789	C	G
X126811	126811	C	G
X126883 ~ 126886_(4)	126883, 126884, 126885, 126886	T, C, C, A	-, -, -, -
X126925 ~ 126932_(8)	126925, 126926, 126927, 126928, 126929, 126930, 126931, 126932	C, A, A, C, A, A, C, A	-, -, -, -, -, -, -, -
X127042 ~ 127052_(5)	127042, 127044, 127047, 127049, 127052	A, A, C, A, G	C, C, G, C, A
X127054	127054	C	G
X127074	127074	T	C
X127079	127079	C	A
X127085	127085	C	A
X127101	127101	A	C
X127106	127106	T	C
X127310	127310	C	T
X130560	130560	T	G
X132123	132123	T	C
X132251	132251	C	T
X132355	132355	A	C
X132356	132356	C	A
X132505	132505	T	C
X132549	132549	C	T
X132670	132670	-	C
X132758	132758	T	C
X133120	133120	G	-
X133121 ~ 133122_(2)	133121, 133122	G, G	-, -
X133123	133123	G	-
X133142	133142	A	C
X133450 ~ 133451_(2)	133450, 133451	-, -	C, G
X133452 ~ 133633_(6)	133452, 133453, 133464, 133567, 133628, 133633	-, -, G, C, T, G	G, G, A, T, A, T
X133799 ~ 135450_(14)	133799, 133802, 133842, 133894, 133978, 134011, 134138, 134320, 134734, 134908,	G, T, G, T, C, C, G, G, T, A,	A, G, A, G, A, A, A, A, C, C,
	135001, 135163, 135175, 135450	C, G, G, A	T, T, T, G
X135625	135625	G	A
X135807	135807	G	A
X135915	135915	G	-
X135916	135916	G	-
X135917 ~ 135921_(5)	135917, 135918, 135919, 135920, 135921	G, G, G, G, G	-, -, -, -, -
X135965	135965	G	A
X135970	135970	G	A
X136150	136150	G	A
X136235	136235	A	C
X136456 ~ 136538_(2)	136456, 136538	T, G	G, A
X136801 ~ 137056_(4)	136801, 136864, 136909, 137056	G, A, A, T	C, G, G, C
X137164 ~ 137386_(3)	137164, 137307, 137386	G, T, T	C, C, G
X137837 ~ 137842_(6)	137837, 137838, 137839, 137840, 137841, 137842	G, G, A, G, G, A	-, -, -, -, -, -
X137876	137876	T	C
X137889 ~ 138091_(14)	137889, 137933, 137940, 137951, 137953, 137957, 137959, 137978, 137994, 138001,	A, T, G, C, G, T, A, T, C, G,	G, C, T, T, A, C, T, C, T, A,
	138038, 138058, 138080, 138091	A, G, A, A	C, T, C, G
X138096 ~ 138671_(14)	138096, 138107, 138219, 138229, 138254, 138312, 138337, 138385, 138388, 138404,	C, G, G, T, T, C, -, C, G, G,	A, A, T, G, C, T, G, T, T, A,
	138429, 138432, 138452, 138671	T, G, G, T	C, A, -, G
X138777	138777	T	C
X138939 ~ 139093_(4)	138939, 138994, 139063, 139093	A, -, C, T	G, G, T, C
X139970 ~ 140964_(12)	139970, 140249, 140380, 140392, 140393, 140456, 140597, 140626, 140632, 140648,	C, C, A, G, G, G, G, -, C, T,	G, A, G, A, A, A, A, T, T, C,
	140736, 140964	T, A	C, T
X141162 ~ 141420_(3)	141162, 141218, 141420	T, C, T	G, A, G
X141587 ~ 143230_(32)	141587, 141603, 141709, 141774, 141828, 141908, 141919, 141922, 141927, 141928,	G, G, G, T, G, C, G, G, T, C,	A, T, A, C, T, A, C, T, -, -,
	141929, 141930, 141931, 141934, 141942, 141960, 142040, 142180, 142446, 142447,	C, C, C, T, T, G, A, A, C, A,	-, -, -, C, C, A, C, G, G, G,
	142502, 142543, 142777, 142838, 142843, 142892, 142987, 143008, 143083, 143117,	C, C, T, A, C, T, A, G, A, G,	T, T, C, G, T, A, G, T, G, T,
	143200, 143230	T, C	C, A
X143311 ~ 143666_(2)	143311, 143666	C, A	T, G
X143902	143902	T	G
X144153 ~ 144880_(3)	144153, 144879, 144880	A, A, A	T, T, T
X145412	145412	A	G
X145517 ~ 145576_(3)	145517, 145566, 145576	T, G, T	A, A, G
X145598	145598	T	C
X146850	146850	T	G
X146870	146870	-	C
X146874 ~ 146877_(4)	146874, 146875, 146876, 146877	C, C, C, C	-, -, -, -
X147239	147239	A	G
X147325	147325	-	G
X147451	147451	G	A
X147495	147495	A	G
X147508	147508	A	C
X147750	147750	G	A
X147878	147878	A	G
X149424	149424	A	C
X152868	152868	C	G
X152869	152869	G	T
X152880	152880	G	A
X152884	152884	G	C
X152890	152890	C	G
X152906	152906	C	G
X152907	152907	G	T
X152929	152929	G	-
X152931	152931	-	G
X152933	152933	G	C
X152937 ~ 152944_(4)	152937, 152939, 152942, 152944	T, G, T, T	G, C, G, G
X153050 ~ 153052_(3)	153050, 153051, 153052	G, T, T	-, -, -
X153053 ~ 153057_(5)	153053, 153054, 153055, 153056, 153057	G, T, G, T, T	-, -, -, -, -
X153096	153096	T	C

## Sheet: Sheet3
Name	Position in MSA coordinates	OD4	CJ994
X303 ~ 304_(2)	303, 304	-, -	G, G
X309 ~ 311_(3)	309, 310, 311	-, -, -	G, G, G
X366	366	-	C
X369 ~ 371_(3)	369, 370, 371	-, -, -	C, C, C
X373	373	G	A
X420	420	G	C
X1249	1249	G	C
X1434	1434	G	C
X1597 ~ 1611_(2)	1597, 1611	-, T	A, C
X1894	1894	A	G
X2158	2158	G	C
X2361	2361	G	A
X2381	2381	C	T
X2449	2449	G	C
X2636 ~ 2669_(3)	2636, 2667, 2669	A, C, G	G, T, T
X2735	2735	-	C
X2818	2818	A	T
X2844	2844	C	G
X3050	3050	G	-
X3051	3051	G	-
X3056	3056	G	-
X3080	3080	C	T
X3098	3098	C	-
X3116	3116	-	C
X3134	3134	T	C
X3196	3196	T	G
X3344 ~ 3346_(3)	3344, 3345, 3346	G, C, T	A, G, C
X3841	3841	G	A
X3899	3899	A	G
X3950	3950	C	A
X4106	4106	T	C
X4110	4110	A	C
X4113	4113	A	C
X4116	4116	A	C
X4125	4125	A	G
X4187	4187	C	T
X4912 ~ 4919_(2)	4912, 4919	C, G	T, A
X5116	5116	T	C
X5198	5198	G	T
X5362	5362	C	T
X5438	5438	C	T
X5569	5569	-	G
X5678 ~ 5723_(4)	5678, 5694, 5695, 5723	A, -, -, A	T, A, A, G
X5774 ~ 5779_(3)	5774, 5778, 5779	G, T, T	T, G, C
X6039	6039	C	T
X6113	6113	G	-
X6114	6114	G	-
X6152	6152	C	T
X6441	6441	T	C
X6507	6507	C	T
X6509	6509	C	A
X6515	6515	C	G
X6516	6516	C	T
X6525	6525	C	A
X6567	6567	G	-
X6612	6612	C	-
X6832	6832	G	A
X6940	6940	G	T
X7080	7080	A	-
X7120	7120	T	G
X7138	7138	G	A
X7140	7140	A	-
X7152	7152	A	G
X7186	7186	C	G
X7338	7338	T	C
X7873	7873	G	-
X7874	7874	G	-
X8147	8147	C	-
X8150	8150	C	T
X8280	8280	T	G
X8289	8289	G	T
X8347 ~ 8376_(3)	8347, 8348, 8376	G, G, A	A, T, G
X8386 ~ 8393_(8)	8386, 8387, 8388, 8389, 8390, 8391, 8392, 8393	-, -, -, -, -, -, -, -	C, C, C, T, C, C, G, T
X8394	8394	-	C
X8559	8559	A	G
X8597	8597	A	G
X8779	8779	-	G
X9004	9004	C	-
X9005	9005	C	-
X9006 ~ 9007_(2)	9006, 9007	C, A	-, -
X9148	9148	-	C
X9368	9368	A	G
X9370	9370	A	G
X9401	9401	G	A
X9502 ~ 9848_(22)	9502, 9504, 9517, 9518, 9535, 9539, 9556, 9557, 9565, 9574, 9610, 9646, 9679, 9687, 9703, 9766, 9774, 9778, 9799, 9804, 9811, 9848	C, C, G, G, T, G, G, C, C, A, G, C, C, T, G, T, A, A, A, T, G, A	T, T, A, T, G, A, A, A, T, C, A, T, T, C, C, C, G, G, G, G, T, G
X10008	10008	C	T
X10091 ~ 10188_(5)	10091, 10139, 10175, 10181, 10188	C, A, C, C, T	T, G, A, T, G
X10355 ~ 11621_(16)	10355, 10424, 10429, 10471, 10668, 10753, 10830, 10848, 10986, 11010, 11019, 11086, 11234, 11249, 11363, 11621	C, C, A, G, T, C, G, G, C, C, C, T, G, A, C, T	T, T, T, A, C, T, A, A, A, T, G, G, A, G, T, C
X11846	11846	-	C
X11847	11847	-	C
X11848	11848	-	G
X12115 ~ 12388_(8)	12115, 12126, 12136, 12196, 12250, 12286, 12289, 12388	C, G, G, G, C, G, G, G	T, A, A, A, T, A, A, A
X12820 ~ 14165_(6)	12820, 13240, 14041, 14044, 14124, 14165	A, G, G, G, G, C	G, A, A, A, A, T
X14718 ~ 15235_(2)	14718, 15235	C, G	T, T
X15273 ~ 15346_(2)	15273, 15346	C, T	G, G
X15350	15350	A	G
X15523	15523	C	T
X15575 ~ 16233_(13)	15575, 15673, 15688, 15743, 15762, 15764, 15766, 15826, 15904, 15950, 16043, 16120, 16233	T, T, C, C, T, A, C, A, C, C, G, A, G	G, C, T, T, C, T, A, G, G, T, A, C, A
X16741 ~ 17053_(5)	16741, 16769, 16825, 16837, 17053	C, C, T, T, G	T, T, C, C, A
X17486 ~ 18065_(11)	17486, 17501, 17600, 17675, 17810, 17859, 17862, 17870, 18000, 18020, 18065	C, C, T, T, C, T, A, T, C, G, C	T, A, C, C, A, C, C, C, T, T, T
X18205 ~ 18288_(6)	18205, 18228, 18229, 18242, 18279, 18288	G, G, T, A, T, C	T, A, C, G, G, G
X18306	18306	A	G
X18315 ~ 18316_(2)	18315, 18316	G, G	-, -
X18320 ~ 19065_(12)	18320, 18348, 18425, 18501, 18524, 18687, 18705, 18707, 18752, 18891, 19026, 19065	T, C, T, G, G, G, A, A, C, G, G, C	A, T, C, A, A, A, C, G, A, A, A, A
X19536	19536	A	G
X20739	20739	G	-
X20800	20800	C	G
X21045	21045	G	A
X21202	21202	C	T
X21296 ~ 21434_(6)	21296, 21338, 21410, 21429, 21433, 21434	T, A, T, G, C, G	C, G, C, T, T, A
X21566 ~ 21569_(2)	21566, 21569	G, G	A, A
X22823 ~ 23405_(7)	22823, 22874, 23249, 23290, 23364, 23392, 23405	T, T, T, A, T, T, T	G, C, G, C, C, C, C
X23986 ~ 23996_(2)	23986, 23996	C, T	T, C
X24248 ~ 24332_(3)	24248, 24308, 24332	G, T, T	T, G, A
X24488 ~ 25083_(10)	24488, 24564, 24722, 24839, 24872, 24891, 24931, 24967, 24992, 25083	C, C, G, C, G, -, A, A, C, T	T, T, T, A, T, T, -, G, T, G
X25715 ~ 25720_(2)	25715, 25720	A, A	G, C
X25783	25783	T	C
X25825 ~ 25843_(2)	25825, 25843	A, T	G, C
X26269 ~ 27050_(11)	26269, 26461, 26462, 26491, 26494, 26590, 26668, 26982, 27009, 27034, 27050	T, G, G, G, G, G, T, G, A, A, C	C, C, C, A, A, A, C, C, G, C, A
X27314	27314	G	T
X27533	27533	A	G
X27893	27893	A	G
X28187 ~ 28319_(3)	28187, 28190, 28319	T, G, T	G, A, G
X28328	28328	-	G
X28343 ~ 28726_(4)	28343, 28512, 28562, 28726	C, C, T, T	T, A, G, C
X29833	29833	T	C
X30331 ~ 31374_(4)	30331, 30959, 31061, 31374	A, A, T, T	G, C, C, G
X32081	32081	G	A
X33723 ~ 33991_(3)	33723, 33806, 33991	C, C, C	A, A, A
X34390	34390	T	C
X34936 ~ 35038_(3)	34936, 34984, 35038	T, T, C	C, C, T
X35047	35047	-	G
X35142 ~ 35196_(2)	35142, 35196	-, G	C, A
X35243	35243	C	-
X35251	35251	-	C
X35421 ~ 35649_(4)	35421, 35450, 35646, 35649	A, C, A, G	G, T, G, A
X35732	35732	T	C
X35871	35871	G	A
X36312	36312	G	A
X36436 ~ 36515_(4)	36436, 36448, 36449, 36515	A, T, C, G	G, C, T, -
X36998	36998	A	G
X37525 ~ 37831_(2)	37525, 37831	T, T	C, G
X38324 ~ 38408_(2)	38324, 38408	A, T	G, C
X38414	38414	C	T
X38495 ~ 38855_(2)	38495, 38855	A, T	G, G
X39583	39583	A	G
X39620	39620	A	G
X39896	39896	A	C
X40252 ~ 40833_(3)	40252, 40604, 40833	T, A, G	C, G, A
X40884	40884	G	-
X40968	40968	A	C
X41391	41391	A	G
X41612	41612	A	G
X41653 ~ 41654_(2)	41653, 41654	A, A	G, G
X41902	41902	C	-
X41903 ~ 41905_(3)	41903, 41904, 41905	C, C, C	-, -, -
X41939 ~ 42101_(4)	41939, 41954, 41997, 42101	T, -, T, C	G, A, C, T
X42687	42687	G	A
X43311 ~ 43453_(5)	43311, 43320, 43362, 43446, 43453	T, C, A, C, T	C, T, C, T, G
X43689 ~ 43897_(4)	43689, 43849, 43870, 43897	C, C, A, T	A, A, C, C
X43928	43928	-	G
X43946	43946	G	A
X43982 ~ 44310_(3)	43982, 44270, 44310	C, T, G	T, C, A
X44959	44959	C	T
X45164 ~ 45287_(2)	45164, 45287	T, G	G, T
X46931 ~ 47327_(2)	46931, 47327	T, G	C, A
X48065	48065	G	A
X48497 ~ 48922_(6)	48497, 48539, 48553, 48615, 48778, 48922	G, T, C, G, T, C	T, C, T, T, G, T
X49477	49477	T	C
X49786	49786	T	C
X50041	50041	G	A
X50939 ~ 50953_(2)	50939, 50953	-, A	C, C
X50958	50958	-	T
X50959	50959	-	T
X50960 ~ 50961_(2)	50960, 50961	-, -	T, T
X51044 ~ 51473_(5)	51044, 51251, 51269, 51446, 51473	A, A, A, A, T	C, G, G, C, C
X51582	51582	C	A
X51590	51590	A	G
X51596	51596	A	G
X52384	52384	G	T
X52389	52389	C	T
X52409 ~ 52532_(3)	52409, 52495, 52532	C, C, C	T, T, T
X52643	52643	G	T
X52703	52703	G	A
X53000	53000	-	T
X53020 ~ 53061_(5)	53020, 53031, 53046, 53057, 53061	C, G, A, C, G	G, T, G, T, A
X53076	53076	-	G
X53112 ~ 53215_(3)	53112, 53202, 53215	A, G, A	C, A, -
X53273 ~ 53848_(7)	53273, 53380, 53466, 53665, 53782, 53788, 53848	-, A, G, C, A, A, G	C, G, T, T, G, G, A
X54067 ~ 56414_(9)	54067, 54604, 54775, 54964, 55054, 55078, 55267, 56246, 56414	A, A, A, C, A, C, C, G, C	G, G, C, T, G, T, T, A, A
X56924	56924	C	T
X56975	56975	T	G
X57296	57296	G	A
X57702 ~ 57785_(2)	57702, 57785	T, A	G, G
X58379 ~ 58498_(5)	58379, 58426, 58428, 58469, 58498	C, T, C, T, G	A, G, T, C, A
X58579	58579	C	A
X59531 ~ 59549_(2)	59531, 59549	C, T	T, C
X59621	59621	G	T
X60023 ~ 60047_(2)	60023, 60047	C, A	T, C
X60212	60212	G	A
X60260	60260	C	T
X60972	60972	G	A
X61079 ~ 61712_(9)	61079, 61212, 61364, 61430, 61562, 61592, 61631, 61664, 61712	G, A, G, A, G, A, A, G, T	A, C, A, G, A, G, C, A, C
X61862 ~ 62138_(3)	61862, 62030, 62138	C, T, T	T, C, C
X62260 ~ 62315_(4)	62260, 62271, 62277, 62315	T, G, G, A	C, A, A, G
X62343	62343	G	-
X62344 ~ 62529_(6)	62344, 62376, 62432, 62481, 62516, 62529	G, T, T, T, T, G	-, G, C, G, C, A
X62572 ~ 62592_(3)	62572, 62576, 62592	T, C, G	G, -, A
X62610 ~ 62622_(2)	62610, 62622	C, C	A, T
X62878 ~ 62955_(3)	62878, 62946, 62955	T, T, -	C, G, C
X62974	62974	A	C
X63001	63001	T	G
X63128 ~ 63740_(5)	63128, 63160, 63461, 63647, 63740	C, C, C, C, T	T, T, T, T, C
X64031	64031	C	T
X64580	64580	A	C
X65025	65025	G	A
X65769 ~ 66253_(3)	65769, 65816, 66253	C, G, A	T, A, G
X66633 ~ 67109_(2)	66633, 67109	G, A	A, G
X67363	67363	C	A
X67953 ~ 69011_(10)	67953, 68202, 68259, 68339, 68344, 68525, 68547, 68655, 68660, 69011	A, A, C, C, T, A, C, G, A, T	G, G, A, A, G, G, A, A, C, G
X69141	69141	G	A
X69563 ~ 70255_(6)	69563, 69931, 70053, 70074, 70163, 70255	G, A, T, C, G, C	A, C, C, T, T, A
X70383 ~ 71799_(7)	70383, 70470, 70539, 70579, 70674, 70733, 71799	C, C, C, A, G, A, C	T, T, A, T, A, T, T
X71857	71857	C	T
X72038 ~ 72383_(2)	72038, 72383	C, G	T, A
X72470	72470	G	A
X73167 ~ 73296_(3)	73167, 73169, 73296	A, A, G	G, C, A
X73642	73642	G	A
X74327 ~ 74708_(3)	74327, 74684, 74708	G, A, G	A, G, A
X75544 ~ 75976_(4)	75544, 75601, 75860, 75976	C, T, C, C	T, C, A, A
X76298	76298	G	T
X76389	76389	A	G
X76472 ~ 76982_(8)	76472, 76475, 76669, 76704, 76757, 76767, 76949, 76982	T, C, C, G, C, A, C, A	C, G, T, A, G, G, T, G
X77018 ~ 77021_(2)	77018, 77021	T, C	G, A
X77127 ~ 77341_(2)	77127, 77341	A, T	G, C
X77622	77622	G	T
X77713 ~ 77741_(2)	77713, 77741	C, G	A, T
X77914	77914	A	C
X78073	78073	C	G
X78092	78092	G	T
X79067	79067	C	T
X79223 ~ 79318_(2)	79223, 79318	T, G	C, T
X79667	79667	T	G
X80107	80107	T	C
X80739	80739	T	G
X80882	80882	C	-
X80889	80889	-	C
X81439	81439	T	C
X82919 ~ 82991_(3)	82919, 82920, 82991	G, A, C	A, C, T
X83721 ~ 84094_(3)	83721, 83725, 84094	T, T, G	C, G, A
X84102	84102	G	A
X84374	84374	C	T
X84530	84530	G	-
X84721	84721	-	C
X84722	84722	-	C
X84725	84725	C	-
X84726	84726	C	-
X84727	84727	C	-
X84766 ~ 85404_(6)	84766, 84871, 84999, 85031, 85105, 85404	A, T, C, A, T, T	G, G, T, C, C, C
X85852 ~ 85969_(2)	85852, 85969	T, G	C, A
X85993	85993	T	G
X86070	86070	G	T
X86970	86970	A	G
X89085	89085	A	C
X90161	90161	T	C
X90584 ~ 90839_(4)	90584, 90663, 90710, 90839	C, T, T, C	T, C, C, T
X91091 ~ 91788_(10)	91091, 91192, 91338, 91456, 91475, 91512, 91530, 91729, 91759, 91788	C, T, C, -, A, G, A, T, A, G	T, G, A, G, G, A, C, C, C, T
X93176 ~ 93177_(2)	93176, 93177	T, T	C, C
X93790 ~ 94155_(3)	93790, 94143, 94155	A, C, A	G, T, G
X94591 ~ 94621_(2)	94591, 94621	A, A	C, G
X95395 ~ 96623_(21)	95395, 95648, 95657, 95681, 95688, 95689, 95703, 95706, 95720, 95743, 95744, 95753, 95768, 95783, 95819, 95876, 96282, 96422, 96489, 96539, 96623	T, C, G, C, G, T, G, A, A, A, C, A, A, G, A, T, C, T, -, G, T	C, T, T, T, A, C, C, T, G, T, T, C, C, C, C, C, T, C, T, A, G
X96733	96733	G	A
X96745 ~ 97820_(19)	96745, 96779, 96835, 96903, 96916, 96949, 96950, 96951, 97008, 97044, 97100, 97150, 97269, 97421, 97455, 97473, 97498, 97537, 97820	C, A, G, G, C, C, C, C, G, T, A, A, C, A, T, A, C, A, C	A, C, A, A, A, T, T, T, A, C, G, G, T, G, A, G, T, C, T
X98158 ~ 98873_(7)	98158, 98268, 98270, 98583, 98844, 98850, 98873	G, G, G, T, -, T, T	T, A, A, G, C, C, C
X99288	99288	A	G
X99356	99356	C	A
X99451	99451	C	-
X99454	99454	-	C
X101082	101082	A	G
X101692 ~ 102734_(4)	101692, 102290, 102431, 102734	G, G, A, G	A, A, C, T
X103360	103360	C	A
X103481	103481	C	G
X103730 ~ 103766_(2)	103730, 103766	-, -	C, T
X103930 ~ 104078_(3)	103930, 103970, 104078	G, A, A	A, C, G
X104201	104201	G	T
X104228	104228	G	A
X105058 ~ 105070_(2)	105058, 105070	A, A	G, G
X105227	105227	A	G
X105504	105504	G	T
X105640 ~ 105647_(8)	105640, 105641, 105642, 105643, 105644, 105645, 105646, 105647	C, A, C, C, C, A, G, T	-, -, -, -, -, -, -, -
X105734 ~ 105760_(2)	105734, 105760	T, A	G, C
X105943 ~ 105970_(2)	105943, 105970	G, G	A, T
X106459	106459	A	G
X106501 ~ 106502_(2)	106501, 106502	T, G	C, T
X106978 ~ 107808_(13)	106978, 107288, 107427, 107454, 107524, 107532, 107565, 107688, 107706, 107756, 107786, 107800, 107808	A, T, T, C, G, C, G, A, G, C, A, C, C	G, C, C, G, T, A, T, C, A, A, C, A, A
X107925 ~ 109602_(13)	107925, 108121, 108135, 108183, 108307, 108392, 108433, 108472, 108534, 108610, 109043, 109552, 109602	T, T, T, C, T, T, T, T, T, T, G, G, T	C, G, C, T, C, C, G, G, C, G, C, A, C
X109941 ~ 110233_(4)	109941, 109951, 110173, 110233	C, G, C, T	T, T, T, C
X110374	110374	T	C
X110463 ~ 110569_(3)	110463, 110515, 110569	A, C, A	G, T, C
X110770	110770	T	C
X110809 ~ 110857_(5)	110809, 110835, 110845, 110850, 110857	C, T, A, A, G	T, C, G, G, A
X111352	111352	A	G
X111806	111806	A	G
X112734 ~ 113412_(9)	112734, 112881, 113019, 113127, 113319, 113337, 113354, 113361, 113412	T, C, A, G, G, C, C, C, G	C, T, G, A, T, T, T, T, A
X113574 ~ 113673_(2)	113574, 113673	T, C	C, T
X113792 ~ 114001_(5)	113792, 113974, 113984, 113987, 114001	T, A, A, A, G	G, G, G, C, A
X114881 ~ 114969_(2)	114881, 114969	T, T	C, C
X115693	115693	C	T
X115814	115814	T	G
X115983 ~ 116357_(3)	115983, 116356, 116357	T, -, -	C, C, C
X116360	116360	-	A
X116361 ~ 117299_(12)	116361, 116386, 116525, 116557, 116564, 116615, 116766, 116832, 117021, 117194, 117244, 117299	-, T, T, C, A, T, G, A, G, A, A, G	A, C, A, A, G, C, T, G, A, G, G, A
X117439	117439	C	T
X117441	117441	C	T
X117444	117444	T	C
X117670	117670	-	G
X117728 ~ 117729_(2)	117728, 117729	C, C	-, -
X117730	117730	C	-
X117731	117731	C	-
X117732	117732	C	-
X117733	117733	C	-
X117812	117812	G	-
X117817	117817	-	G
X117825	117825	G	A
X117900	117900	G	-
X117901	117901	G	-
X117916	117916	A	-
X118056	118056	C	-
X118058	118058	C	-
X118071	118071	C	-
X118072	118072	C	-
X118155	118155	A	C
X118159	118159	A	C
X118163	118163	A	C
X118211	118211	T	C
X118217	118217	G	C
X118234	118234	G	C
X118405 ~ 118434_(3)	118405, 118433, 118434	T, C, C	C, A, T
X118438	118438	A	-
X118455	118455	C	A
X118492	118492	C	A
X118627	118627	G	-
X118633	118633	G	A
X118899	118899	C	-
X118900	118900	C	-
X119595	119595	G	C
X119629	119629	T	C
X119646	119646	C	-
X119664	119664	A	C
X119838	119838	-	G
X119845	119845	C	A
X119953	119953	C	T
X120143	120143	G	-
X120202	120202	-	C
X120203	120203	-	C
X120204	120204	-	C
X120205	120205	-	C
X120265	120265	G	A
X120266	120266	G	C
X120272	120272	G	T
X120274	120274	G	A
X120340	120340	A	G
X120629	120629	G	A
X120658	120658	C	-
X120740	120740	G	A
X121001	121001	A	G
X121002	121002	A	C
X121006 ~ 121057_(2)	121006, 121057	C, T	A, C
X121080 ~ 121102_(3)	121080, 121081, 121102	-, -, T	T, T, A
X121204	121204	-	C
X121342	121342	G	A
X121418	121418	G	A
X121582	121582	C	A
X121664	121664	A	G
X121861 ~ 121868_(2)	121861, 121868	C, G	T, A
X122595	122595	G	A
X122666	122666	T	G
X122676	122676	A	G
X122832	122832	G	T
X122883	122883	T	C
X122897	122897	C	T
X122902	122902	C	T
X122912	122912	C	G
X122944	122944	C	T
X123436 ~ 123438_(3)	123436, 123437, 123438	A, G, C	G, C, T
X123586	123586	A	C
X123648	123648	A	G
X123660	123660	-	G
X123679	123679	G	-
X123702	123702	G	A
X123722	123722	C	-
X123938 ~ 123964_(2)	123938, 123964	G, T	C, A
X124041	124041	-	G
X124113 ~ 124115_(2)	124113, 124115	C, G	A, A
X124146	124146	T	C
X124333 ~ 124360_(2)	124333, 124360	C, A	G, C
X124366	124366	C	T
X124401	124401	G	A
X124421	124421	C	T
X124624	124624	C	G
X124888	124888	T	C
X125171	125171	A	G
X125184	125184	-	T
X125533	125533	C	G
X126071	126071	C	T
X126365	126365	C	G
X126394	126394	G	-
X126395	126395	G	-
X126411	126411	-	T
X126413	126413	-	G
X126415 ~ 126416_(2)	126415, 126416	-, -	G, G
X126789	126789	C	G
X126811	126811	C	G
X126883 ~ 126886_(4)	126883, 126884, 126885, 126886	T, C, C, A	-, -, -, -
X126925 ~ 126932_(8)	126925, 126926, 126927, 126928, 126929, 126930, 126931, 126932	C, A, A, C, A, A, C, A	-, -, -, -, -, -, -, -
X127042 ~ 127052_(5)	127042, 127044, 127047, 127049, 127052	A, A, C, A, G	C, C, G, C, A
X127054	127054	C	G
X127074	127074	T	C
X127079	127079	C	A
X127085	127085	C	A
X127101	127101	A	C
X127106	127106	T	C
X127310	127310	C	T
X130560	130560	T	G
X132123	132123	T	C
X132251	132251	C	T
X132355	132355	A	C
X132356	132356	C	A
X132505	132505	T	C
X132549	132549	C	T
X132670	132670	-	C
X132758	132758	T	C
X133120	133120	G	-
X133121 ~ 133122_(2)	133121, 133122	G, G	-, -
X133123	133123	G	-
X133142	133142	A	C
X133450 ~ 133451_(2)	133450, 133451	-, -	C, G
X133452 ~ 133633_(6)	133452, 133453, 133464, 133567, 133628, 133633	-, -, G, C, T, G	G, G, A, T, A, T
X133799 ~ 135450_(14)	133799, 133802, 133842, 133894, 133978, 134011, 134138, 134320, 134734, 134908, 135001, 135163, 135175, 135450	G, T, G, T, C, C, G, G, T, A, C, G, G, A	A, G, A, G, A, A, A, A, C, C, T, T, T, G
X135625	135625	G	A
X135807	135807	G	A
X135915	135915	G	-
X135916	135916	G	-
X135917 ~ 135921_(5)	135917, 135918, 135919, 135920, 135921	G, G, G, G, G	-, -, -, -, -
X135965	135965	G	A
X135970	135970	G	A
X136150	136150	G	A
X136235	136235	A	C
X136456 ~ 136538_(2)	136456, 136538	T, G	G, A
X136801 ~ 137056_(4)	136801, 136864, 136909, 137056	G, A, A, T	C, G, G, C
X137164 ~ 137386_(3)	137164, 137307, 137386	G, T, T	C, C, G
X137837 ~ 137842_(6)	137837, 137838, 137839, 137840, 137841, 137842	G, G, A, G, G, A	-, -, -, -, -, -
X137876	137876	T	C
X137889 ~ 138091_(14)	137889, 137933, 137940, 137951, 137953, 137957, 137959, 137978, 137994, 138001, 138038, 138058, 138080, 138091	A, T, G, C, G, T, A, T, C, G, A, G, A, A	G, C, T, T, A, C, T, C, T, A, C, T, C, G
X138096 ~ 138671_(14)	138096, 138107, 138219, 138229, 138254, 138312, 138337, 138385, 138388, 138404, 138429, 138432, 138452, 138671	C, G, G, T, T, C, -, C, G, G, T, G, G, T	A, A, T, G, C, T, G, T, T, A, C, A, -, G
X138777	138777	T	C
X138939 ~ 139093_(4)	138939, 138994, 139063, 139093	A, -, C, T	G, G, T, C
X139970 ~ 140964_(12)	139970, 140249, 140380, 140392, 140393, 140456, 140597, 140626, 140632, 140648, 140736, 140964	C, C, A, G, G, G, G, -, C, T, T, A	G, A, G, A, A, A, A, T, T, C, C, T
X141162 ~ 141420_(3)	141162, 141218, 141420	T, C, T	G, A, G
X141587 ~ 143230_(32)	141587, 141603, 141709, 141774, 141828, 141908, 141919, 141922, 141927, 141928, 141929, 141930, 141931, 141934, 141942, 141960, 142040, 142180, 142446, 142447, 142502, 142543, 142777, 142838, 142843, 142892, 142987, 143008, 143083, 143117, 143200, 143230	G, G, G, T, G, C, G, G, T, C, C, C, C, T, T, G, A, A, C, A, C, C, T, A, C, T, A, G, A, G, T, C	A, T, A, C, T, A, C, T, -, -, -, -, -, C, C, A, C, G, G, G, T, T, C, G, T, A, G, T, G, T, C, A
X143311 ~ 143666_(2)	143311, 143666	C, A	T, G
X143902	143902	T	G
X144153 ~ 144880_(3)	144153, 144879, 144880	A, A, A	T, T, T
X145412	145412	A	G
X145517 ~ 145576_(3)	145517, 145566, 145576	T, G, T	A, A, G
X145598	145598	T	C
X146850	146850	T	G
X146870	146870	-	C
X146874 ~ 146877_(4)	146874, 146875, 146876, 146877	C, C, C, C	-, -, -, -
X147239	147239	A	G
X147325	147325	-	G
X147451	147451	G	A
X147495	147495	A	G
X147508	147508	A	C
X147750	147750	G	A
X147878	147878	A	G
X149424	149424	A	C
X152868	152868	C	G
X152869	152869	G	T
X152880	152880	G	A
X152884	152884	G	C
X152890	152890	C	G
X152906	152906	C	G
X152907	152907	G	T
X152929	152929	G	-
X152931	152931	-	G
X152933	152933	G	C
X152937 ~ 152944_(4)	152937, 152939, 152942, 152944	T, G, T, T	G, C, G, G
X153050 ~ 153052_(3)	153050, 153051, 153052	G, T, T	-, -, -
X153053 ~ 153057_(5)	153053, 153054, 153055, 153056, 153057	G, T, G, T, T	-, -, -, -, -
X153096	153096	T	C
