# Supplementary material for: Quantitative Trait Locus Based Virulence Determinant Mapping of the HSV-1 Genome in Murine Ocular Infection: Genes Involved in Viral Regulatory and Innate Immune Networks Contribute to Virulence
Source: PLoS Pathog. 2016 Mar 10;12(3):e1005499. doi: 10.1371/journal.ppat.1005499 (PMC4786273; doi:10.1371/journal.ppat.1005499)
Supplement: S2 Table — The loci coordinates beginning with and “X” are based on the multiple sequence alignment, and are found under the Lasso, Random Forest, and Ridge regression model columns. The Ridge regression model had the highest R2 values for both blepharitis and stromal keratitis. The increase of mean squared error values for the Ridge model is shown in the “Increase of MSE” columns. The Ridge model identified features have loci coordinates normalized to HSV-1 Strain 17, and are found in the “Strain 17 Coordinates column”. Columns describing the corresponding genes are located in the adjacent “Gene” column. (XLSX) [file ppat.1005499.s002.xlsx]

## Sheet: Sheet1
	Blepharitis									Stromal Keratitis
	Random Forest	LASSO	RIDGE	Increase of MSE	Strain 17 coordinates for	Gene				Random Forest	LASSO	RIDGE	Increase of MSE	Strain 17 coordinates for	Gene
R^2 value	0.32	0.3	0.54		Ridge regression model features				R^2 value	0.29	0.25	0.46		Ridge regression model features
	X146850	X130560	X130560	0.019392	129769	ICP4 M454L				X146850	X91091.91788_(10)	X43928	0.024684	43740	I.G. UL21-UL22
	X135625	X135625	X149424	0.019218	148464	ICP4 M454L				X136150	X130560	X133450.133451_(2)	0.02073	132601	US1 5' UTR
	X133120	X117444	X43928	0.018782	43740	I.G. UL21-UL22				X91091.91788_(10)	X136150	X135625	0.018132	134773	US2 no a.a. change
	X136150	X21566.21569_(2)	X135625	0.01376	134773	US2 no a.a. change				X135625	X135625	X133452.133633_(6)	0.016376	132601-132781	US1 mRNA - US1 S45T,E46D
	X133142	X90584.90839_(4)	X136150	0.012975	135290	US3 no a.a. change				X133142		X130560	0.015931	129769	ICP4 M454L
	X114881.114969_(2)	X114881.114969_(2)	X127310	0.009878	126825	I.G. IRS				X90584.90839_(4)		X149424	0.015681	148464	ICP4 M454L
	X149424	X9401	X152931	0.009713	151662	I.G. TRS				X130560		X136150	0.013611	135290	US3 no a.a. change
	X130560	X60972	X137889.138091_(14)	0.009598	137023-137225	US4-gG K96E, V113F, G117E, V119D, P131S, G133D, S152I, Q163R				X149424		X6515	0.013282	6456	I.G. TRL
	X117444	X133121.133122_(2)	X11848	0.009561	11676	UL3 gene-3' untranslated				X106978.107808_(13)		X135807	0.012219	134955	US3 gene-5' untranslated
	X135970	X103730.103766_(2)	X135807	0.009507	134955	US3 gene-5' untranslated				X136235		X91091.91788_(10)	0.012149	90849-91546	UL40-UL41 L374R, N384S, P475fs
	X112734.113412_(9)	X43928	X60972	0.009386	60771	UL29 (ICP8) A428V				X136801.137056_(4)		X137889.138091_(14)	0.011649	137023-137225	US4-gG K96E, V113F, G117E, V119D, P131S, G133D, S152I, Q163R
	X133121.133122_(2)	X11848	X133799.135450_(14)	0.009301	132947-134598	US1-US2 A102T, S103A, C116Y, A215T				X126395		X133799.135450_(14)	0.011178	132947-134598	US1-US2 A102T, S103A, C116Y, A215T
	X91091.91788_(10)		X112734.113412_(9)	0.009109	112472-113150	UL53 (gK) S305L				X133121.133122_(2)		X126394	0.011127	126024
	X79667		X48065	0.008995	47877	UL24- no a.a. change				X133120		X90584.90839_(4)	0.011094	90342-90597	UL40 (RR2) no change
	X60972		X133450.133451_(2)	0.008868	132601	US1 5' UTR				X135970		X138096.138671_(14)	0.00981	137230-137804	US4 (gG)-US5 (gJ): gG P165T, V209G, P 237S, gJ L25R
	X145517.145576_(3)		X49477	0.008832	49289	UL25- no a.a. change				X117900		X136235	0.009515	135375	US3 T52P
	X127106		X6515	0.008789	6456	LAT intron				X107925.109602_(13)		X118071	0.009515	117748	IRL i.g.-VNTR?
	X144153.144880_(3)		X90584.90839_(4)	0.008652	90342-90597	UL40 (RR2) no change				X114881.114969_(2)		X136801.137056_(4)	0.009433	135941-136196	US3 no a.a. change
	X136801.137056_(4)		X152906	0.008597	151637	TRS i.g.				X109941.110233_(4)		X133142	0.008691	132293	US1 5' UTR
	X143311.143666_(2)		X136235	0.008416	135375	US3 T52P				X137889.138091_(14)		X127310	0.008544	126825	I.G. IRS
	X90584.90839_(4)		X91091.91788_(10)	0.008368	90849-91546	UL40-UL41 L374R, N384S, P475fs				X135807		X136456.136538_(2)	0.008243	135596-135678	US3 A153T
	X136235		X136801.137056_(4)	0.008355	135941-136196	US3 no a.a. change				X106501.106502_(2)		X126395	0.008181	126024	IRS I.g.
	X117900		X133452.133633_(6)	0.008287	132601-132781	IE4-5 - US1 S45T,E46D				X133123		X132758	0.008124	131916	ICP4 promoter
	X138777		X114881.114969_(2)	0.007508	114619-114707	UL54 (ICP27) I325T				X143311.143666_(2)		X112734.113412_(9)	0.008092	112472-113150	UL53 (gK) S305L
	X143902		X117444	0.007411	117176	UL56 promoter region				X6612		X63001	0.00802	62796	UL30 gene-5' untranslated
	X127101		X99454	0.00738	99206	VP11/12-artifact-local alignment issue				X103730.103766_(2)		X147239	0.008	146317	ICP4 promoter
	X137889.138091_(14)		X119838	0.00716	119498	LAT intron				X112734.113412_(9)		X152931	0.007871	151662	I.G. TRS
	X135807		X133142	0.006776	132293	US1 5' UTR				X138777		X60972	0.007866	60771	UL29 (ICP8) A428V
	X139970.140964_(12)		X6567	0.006483	6505	LAT intron				X126411		X118455	0.007853	118127	LAT promoter
	X116361.117299_(12)		X132758	0.006307	131916	ICP4 promoter				X144153.144880_(3)		X11846	0.007716	11676	UL3 gene-3' untranslated
	X132505		X127101	0.00629	126617	IRS i.g.				X21566.21569_(2)		X137876	0.007706	137010	gG no a.a. change
	X117439		X147239	0.006222	146317	ICP4 promoter				X133799.135450_(14)		X101692.102734_(4)	0.007612	101442-102484	VP13/14 no a.a. change
	X115983.116357_(3)		X122912	0.006193	122555	ICP0 intron/LAT				X35243		X99288	0.007304	99040	VP11/12 V638A
	X115693		X146850	0.006165	145940	IE 4/5 promoter				X96733
	X6612		X79667	0.006013	79424	UL36 no a.a. change				X103360
	X141587.143230_(32)		X3056	0.005931	3003	ICP0 intron/LAT				X9006.9007_(2)
	X147495		X48497.48922_(6)	0.005897	48309-48734	UL24-I.G. UL24/UL25 M191I, A210V, V231L				X143902
	X113792.114001_(5)		X138096.138671_(14)	0.005853	137230-137804	US4 (gG)-US5 (gJ): gG P165T, V209G, P237S, gJ L25R				X93176.93177_(2)
	X113574.113673_(2)		X61079.61712_(9)	0.005785	60878-61511	ICP8 F348C				X105943.105970_(2)
	X25715.25720_(2)		X44959	0.005671	44771	gH V538M				X25715.25720_(2)
	X21566.21569_(2)		X6509	0.005623	6450	LAT intron
	X133123		X118455	0.005594	118127	IRL i.g. region
	X24248.24332_(3)		X117728.117729_(2)	0.005562	117427	VNTR-IRL i.g.
	X147878		X136456.136538_(2)	0.005453	135596-135678	US3 A153T
	X84725		X113574.113673_(2)	0.005341	113312-113411	gK-i.g UL53/54
	X135915		X6525	0.005258	6466	LAT intron
			X118058	0.005213	117739	artifact-local alignment issue
			X137876	0.005197	137010	gG no a.a. change
			X117731	0.005163	117430	INDEL-IRL i.g.
			X132549	0.004949	131707	IE 4/5 promoter
			X117439	0.004867	117171	UL56 promoter region
			X147451	0.004859	146526	ICP4 promoter region
			X117441	0.00485	117173	UL56 promoter region
			X116361.117299_(12)	0.004796	116093-117031	I.G UL55/56-UL56 promoter region: S58L, V121A, P143H, G213W
			X115693	0.004776	115431	UL55
			X115983.116357_(3)	0.004775	115720-116093	UL55-I.G. UL55/56
			X113792.114001_(5)	0.004768	113530-113739	I.G UL53/UL54-ICP27
			X99288	0.004744	99040	VP11/12 V638A
			X137164.137386_(3)	0.004541	136304-136526	US3
			X60260	0.004434	60059	ICP8
			X11846	0.004308	11675	UL3 gene-3' noncoding
			X62878.62955_(3)	0.004304	62675-62751	UL30 gene-5' untranslated
			X46931.47327_(2)	0.004193	46743-47139	Thymidine Kinase R222C, T354A,
			X3950	0.003942	3896	ICP0 no a.a. change
