# Supplementary material for: Quantitative Trait Locus Based Virulence Determinant Mapping of the HSV-1 Genome in Murine Ocular Infection: Genes Involved in Viral Regulatory and Innate Immune Networks Contribute to Virulence
Source: PLoS Pathog. 2016 Mar 10;12(3):e1005499. doi: 10.1371/journal.ppat.1005499 (PMC4786273; doi:10.1371/journal.ppat.1005499)
Supplement: S3 Table — The viral genes, protein, interaction partners, Entrez IDs, line of evidence and literature references are placed in separate columns. (XLSX) [file ppat.1005499.s003.xlsx]

## Sheet: Sheet1
	Gene	Protein		Interaction partner		EntrezID (Host Gene)		Evidence type				Reference
	UL24	UL24		none yet detected		viral		none				none
	UL29	ICP8		ICP8		viral		crystal.				Makhov AM, Sen A, Yu X, Simon MN, Griffith JD, Egelman EH. J Mol Biol. 2009 Feb 20;386(2):273-9.
				UL9		viral		X-ray scattering				Manolaridis I, Mumtsidu E, Konarev P, Makhov AM, Fullerton SW, Sinz A, Kalkhof S, McGeehan JE, Cary PD, Griffith JD, Svergun D, Kneale GG, Tucker PA. J Biol Chem. 2009 Jun 12;284(24):16343-53
				UL12		24271463		Co-IP				Thomas MS, Gao M, Knipe DM, Powell KL. J Virol. 1992 Feb;66(2):1152-61.
				PRKDC		5591		Co-IP, MS				Gregory DA, Bachenheimer SL. Virology. 2008 Mar 30;373(1):124-36.
				RAD50		10111		Co-IP, MS				Gregory DA, Bachenheimer SL. Virology. 2008 Mar 30;373(1):124-36.
				XRCC5		7520		Co-IP, MS				Gregory DA, Bachenheimer SL. Virology. 2008 Mar 30;373(1):124-36.
				WRN		7486		Co-IP, MS				Gregory DA, Bachenheimer SL. Virology. 2008 Mar 30;373(1):124-36.
				SMARCA5		8467		Co-IP, MS				Gregory DA, Bachenheimer SL. Virology. 2008 Mar 30;373(1):124-36.
				SMARCA4		6597		Co-IP, MS				Gregory DA, Bachenheimer SL. Virology. 2008 Mar 30;373(1):124-36.
				SMARCC1		6599		Co-IP, MS				Gregory DA, Bachenheimer SL. Virology. 2008 Mar 30;373(1):124-36.
				SIN3a		25942		Co-IP, MS				Gregory DA, Bachenheimer SL. Virology. 2008 Mar 30;373(1):124-36.
				HDAC2		3066		Co-IP, MS				Gregory DA, Bachenheimer SL. Virology. 2008 Mar 30;373(1):124-36.
				cdk4		1019		Co-IP				Kalamvoki M, Roizman B. J Virol. 2010 Oct;84(19):9709-17.
				UL5		viral		Co-IP				Liptak, L., S. Uprichard, and D. Knipe. 1996 J. Virol. 70:1759-1767.
				UL5		viral		MS				Gregory DA, Bachenheimer SL. Virology. 2008 Mar 30;373(1):124-36.
				ICP4		viral		Co-IP				Taylor TJ, Knipe DM. J Virol. 2004 Jun;78(11):5856-66.
				ICP4		viral		MS				Taylor TJ, Knipe DM. J Virol. 2004 Jun;78(11):5856-66.
				ICP27		viral		Co-IP				de Bruyn Kops, A., S. L. Uprichard, M. Chen, and D. M. Knipe. 1998. Virology 252:162-178.
				ICP27		viral		MS				Gregory DA, Bachenheimer SL. Virology. 2008 Mar 30;373(1):124-36.
				RPA1		6117		Co-IP				Wilcock, D., and D. P. Lane. 1991 Nature 349:429-431.
				RPA1		6117		MS				Gregory DA, Bachenheimer SL. Virology. 2008 Mar 30;373(1):124-36.
	UL41	VHS		eIF4F(EIF4G1)		1981		Co-IP				Page HG, Read GS.J Virol. 2010 Jul;84(13):6886-90. Epub 2010 Apr 28.
				VP16		viral		Y2H, in vitro assay				Schmelter, J., J. Knez, J. R. Smiley, and J. P. Capone. 1996 J. Virol. 70:2124-2131.
				ICP27		viral		Co-IP				Taddeo B, Zhang W, Roizman B. J Virol. 2010 Oct;84(19):10182-90. doi: 10.1128/JVI.00975-10. Epub 2010 Jul 14.
				eIF4A1		1973		Pulldown				Feng P, Everly DN Jr, Read GS. J Virol. 2005 Aug;79(15):9651-64.
				ZFP36 (TTP)		7538		Co-IP				Shu M, Taddeo B, Roizman B. J Virol. 2015 Mar 11. pii: JVI.00091-15. [Epub ahead of print]
				VP13/14		viral		Co-IP				Shu M, Taddeo B, Zhang W, Roizman B. Proc Natl Acad Sci U S A. 2013 Apr 30;110(18):E1669-75. doi: 10.1073/pnas.1305475110. Epub 2013 Apr 15.
				VP22		viral		Co-IP				Taddeo B, Sciortino MT, Zhang W, Roizman B. Proc Natl Acad Sci U S A. 2007 Jul 17;104(29):12163-8. Epub 2007 Jul 9.
	UL53	gK		UL20		viral		Co-IP, pulldown				Foster, T. P., V. N. Chouljenko, and K. G. Kousoulas. 2008 J. Virol. 82:6310-6323
				UL20		viral		IF				Foster, T. P., J. M. Melancon, T. L. Olivier, and K. G. Kousoulas. 2004 J. Virol. 78:13262-13277.
				gB		viral		CO-IP				Chouljenko VN, Iyer AV, Chowdhury S, Kim J, Kousoulas KG. J Virol. 2010 Sep;84(17):8596-606.
				HM13		81502		Co-IP				Allen SJ, Mott KR, Matsuura Y, Moriishi K, Kousoulas KG, Ghiasi H. PLoS One. 2014 Jan 20;9(1):e85360. doi: 10.1371/journal.pone.0085360. eCollection 2014.
				PILRA		29992		Co-IP				Chowdhury S, Chouljenko VN, Naderi M, Kousoulas KG. J Virol. 2013 Mar;87(6):3305-13. doi: 10.1128/JVI.02982-12. Epub 2013 Jan 9.
	UL54	ICP27		ICP8		viral		Co-IP				de Bruyn Kops, A., S. L. Uprichard, M. Chen, and D. M. Knipe. 1998. Virology 252:162-178.
				ICP8		viral		MS				Gregory DA, Bachenheimer SL. Virology. 2008 Mar 30;373(1):124-36.
				VP13/14		viral		Co-IP				Dobrikova E, Shveygert M, Walters R, Gromeier M. J Virol. 2010 Jan;84(1):270-9.
				Nup62		23636		pulldown				Malik P, Tabarraei A, Kehlenbach RH, Korfali N, Iwasawa R, Graham SV, Schirmer EC. J Biol Chem. 2012 Apr 6;287(15):12277-92. Epub 2012 Feb 14.
				TAP (NXF1)		6891		Co-IP				Malik P, Tabarraei A, Kehlenbach RH, Korfali N, Iwasawa R, Graham SV, Schirmer EC. J Biol Chem. 2012 Apr 6;287(15):12277-92. Epub 2012 Feb 14.
				TAP (NXF1)		6891		FRET				Hernandez FP, Sandri-Goldin RM. MBio. 2010 Nov 9;1(5). pii: e00268-10.
				ICP27		viral		Co-IP				Taddeo B, Zhang W, Roizman B. J Virol. 2010 Oct;84(19):10182-90. doi: 10.1128/JVI.00975-10. Epub 2010 Jul 14.
				ALYREF		10189		Co-IP				Tian X, Devi-Rao G, Golovanov AP, Sandri-Goldin RM. J Virol. 2013 Jul;87(13):7210-7. doi: 10.1128/JVI.00738-13. Epub 2013 May 1.
				CLOCK		9575		Co-IP				Kalamvoki M, Roizman B. J Virol. 2011 Sep;85(18):9472-7. doi: 10.1128/JVI.00876-11
	UL56	UL56		ITCH		83737		Co-IP				Ushijima Y, Luo C, Kamakura M, Goshima F, Kimura H, Nishiyama Y. Virol J. 2010 Aug 3;7:179. doi: 10.1186/1743-422X-7-179.
				NEDD4		4734		Co-IP				Ushijima Y, Koshizuka T, Goshima F, Kimura H, Nishiyama Y. J Virol. 2008 Jun;82(11):5220-33. doi: 10.1128/JVI.02515-07. Epub 2008 Mar 19.
				UL11		viral		pulldown				Koshizuka T, Kawaguchi Y, Goshima F, Mori I, Nishiyama Y. Virus Genes. 2006 Apr;32(2):153-63.
	ICP4	ICP4		TBP		6908		in vitro assay				Lester JT, DeLuca NA. J Virol. 2011 Jun;85(12):5733-44
				TAF1		6872		in vitro assay				Lester JT, DeLuca NA. J Virol. 2011 Jun;85(12):5733-44
				GTF2B		2959		in vitro assay				Lester JT, DeLuca NA. J Virol. 2011 Jun;85(12):5733-44
				cdk4		1019		pulldown				Kalamvoki M, Roizman B. J Virol. 2010 Oct;84(19):9709-17.
				RPL22P1 (EAP)		125371		pulldown				Leopardi R, Ward PL, Ogle WO, Roizman B. J Virol. 1997 Feb;71(2):1133-9.
				TBP		6908		MS				Lester JT, DeLuca NA. J Virol. 2011 Jun;85(12):5733-44
				TAF9B		51616		MS				Lester JT, DeLuca NA. J Virol. 2011 Jun;85(12):5733-44
				TAF6		6878		MS				Lester JT, DeLuca NA. J Virol. 2011 Jun;85(12):5733-44
				TAF5		6877		MS				Lester JT, DeLuca NA. J Virol. 2011 Jun;85(12):5733-44
				TAF4B		6875		MS				Lester JT, DeLuca NA. J Virol. 2011 Jun;85(12):5733-44
				TAF4		6874		MS				Lester JT, DeLuca NA. J Virol. 2011 Jun;85(12):5733-44
				TAF3		83860		MS				Lester JT, DeLuca NA. J Virol. 2011 Jun;85(12):5733-44
				TAF13		6884		MS				Lester JT, DeLuca NA. J Virol. 2011 Jun;85(12):5733-44
				TAF10		6881		MS				Lester JT, DeLuca NA. J Virol. 2011 Jun;85(12):5733-44
				MED8		112950		MS				Lester JT, DeLuca NA. J Virol. 2011 Jun;85(12):5733-44
				GTF2I		2969		MS				Lester JT, DeLuca NA. J Virol. 2011 Jun;85(12):5733-44
				WDTC1		23038		MS				Lester JT, DeLuca NA. J Virol. 2011 Jun;85(12):5733-44
				TTC17		55761		MS				Lester JT, DeLuca NA. J Virol. 2011 Jun;85(12):5733-44
				TMOD1		7111		MS				Lester JT, DeLuca NA. J Virol. 2011 Jun;85(12):5733-44
				HNRNPD		3184		MS				Lester JT, DeLuca NA. J Virol. 2011 Jun;85(12):5733-44
				RPL22P1 (EAP)		125371		MS				Lester JT, DeLuca NA. J Virol. 2011 Jun;85(12):5733-44
				PAWR		5074		MS				Lester JT, DeLuca NA. J Virol. 2011 Jun;85(12):5733-44
				NUDT10		170685		MS				Lester JT, DeLuca NA. J Virol. 2011 Jun;85(12):5733-44
				KIAA1967		57805		MS				Lester JT, DeLuca NA. J Virol. 2011 Jun;85(12):5733-44
				HSPA1L		140559		MS				Lester JT, DeLuca NA. J Virol. 2011 Jun;85(12):5733-44
				GFAP		2670		MS				Lester JT, DeLuca NA. J Virol. 2011 Jun;85(12):5733-44
				CSNK2A1		115440		MS				Lester JT, DeLuca NA. J Virol. 2011 Jun;85(12):5733-44
				CALR		109091		MS				Lester JT, DeLuca NA. J Virol. 2011 Jun;85(12):5733-44
				MYLK2		117558		MS				Lester JT, DeLuca NA. J Virol. 2011 Jun;85(12):5733-44
				MATR3		164015		MS				Lester JT, DeLuca NA. J Virol. 2011 Jun;85(12):5733-44
				EEF1A2		13628		MS				Lester JT, DeLuca NA. J Virol. 2011 Jun;85(12):5733-44
				EEF1A1		1915		MS				Lester JT, DeLuca NA. J Virol. 2011 Jun;85(12):5733-44
				GJB3		2707		MS				Lester JT, DeLuca NA. J Virol. 2011 Jun;85(12):5733-44
				PICALM		8301		MS				Lester JT, DeLuca NA. J Virol. 2011 Jun;85(12):5733-44
				S100A7		6278		MS				Lester JT, DeLuca NA. J Virol. 2011 Jun;85(12):5733-44
				RYR1		6261		MS				Lester JT, DeLuca NA. J Virol. 2011 Jun;85(12):5733-44
				RCOR3		55758		MS				Lester JT, DeLuca NA. J Virol. 2011 Jun;85(12):5733-44
				RB1CC1		12421		MS				Lester JT, DeLuca NA. J Virol. 2011 Jun;85(12):5733-44
				PRDM15		63977		MS				Lester JT, DeLuca NA. J Virol. 2011 Jun;85(12):5733-44
				PI4KA		5297		MS				Lester JT, DeLuca NA. J Virol. 2011 Jun;85(12):5733-44
				NSUN5		55695		MS				Lester JT, DeLuca NA. J Virol. 2011 Jun;85(12):5733-44
				MAS1L		116511		MS				Lester JT, DeLuca NA. J Virol. 2011 Jun;85(12):5733-44
				IGL@		3535		MS				Lester JT, DeLuca NA. J Virol. 2011 Jun;85(12):5733-44
				ITPR2		3709		MS				Lester JT, DeLuca NA. J Virol. 2011 Jun;85(12):5733-44
				GRB10		2887		MS				Lester JT, DeLuca NA. J Virol. 2011 Jun;85(12):5733-44
				ICP8		viral		Co-IP				Taylor TJ, Knipe DM. J Virol. 2004 Jun;78(11):5856-66.
				ICP8		viral		MS				Taylor TJ, Knipe DM. J Virol. 2004 Jun;78(11):5856-66.
				ICP4		viral						Kuddus RH, DeLuca NA. J Virol. 2007 Sep;81(17):9230-7.
				CLOCK		9575		Co-IP				Kalamvoki M, Roizman B. J Virol. 2011 Sep;85(18):9472-7. doi: 10.1128/JVI.00876-11
	US1	ICP22		UL3		viral		Co-IP				Xing J, Wang S, Lin F, Pan W, Hu CD, Zheng C. J Virol. 2011 Feb;85(4):1881-6. doi: 10.1128/JVI.01730-10
				US3		viral		in vitro assay				Smith-Donald BA, Roizman B. J Virol. 2008 May;82(9):4533-43.
				UL13		viral		in vitro assay				Smith-Donald BA, Roizman B. J Virol. 2008 May;82(9):4533-43.
				UL20.5		viral		Co-IP				Xing J, Wang S, Lin F, Pan W, Hu CD, Zheng C. J Virol. 2011 Feb;85(4):1881-6. doi: 10.1128/JVI.01730-10
				VP16		viral		Co-IP				Guo L, Wu WJ, Liu LD, Wang LC, Zhang Y, Wu LQ, Guan Y, Li QH. PLoS One. 2012;7(9):e45749. doi: 10.1371/journal.pone.0045749.
				MCRS1(p78)		10445		pulldown				Bruni R, Roizman B. J Virol. 1998 Nov;72(11):8525-31.
				GLTSCR2(p60)		29997		pulldown				Bruni R, Fineschi B, Ogle WO, Roizman B. J Virol. 1999 May;73(5):3810-7.
				CLOCK		9575		Co-IP				Kalamvoki M, Roizman B. J Virol. 2011 Sep;85(18):9472-7. doi: 10.1128/JVI.00876-11
				ARNTL (BMAL1)		406		Co-IP				Kalamvoki M, Roizman B. J Virol. 2011 Sep;85(18):9472-7. doi: 10.1128/JVI.00876-11
				CDK9		1025		Co-IP				Guo L, Wu WJ, Liu LD, Wang LC, Zhang Y, Wu LQ, Guan Y, Li QH. PLoS One. 2012;7(9):e45749. doi: 10.1371/journal.pone.0045749.
				CDK9		1025		Co-IP				Durand LO, Roizman B. J Virol. 2008 Nov;82(21):10591-9.
				CCNT1		904		Co-IP				Guo L, Wu WJ, Liu LD, Wang LC, Zhang Y, Wu LQ, Guan Y, Li QH. PLoS One. 2012;7(9):e45749. doi: 10.1371/journal.pone.0045749.
				CDC25C		995		Co-IP				Smith-Donald BA, Roizman B. J Virol. 2008 May;82(9):4533-43.
				CSNK2A1		115440		in vitro assay				Mitchell C, Blaho JA, McCormick AL, Roizman B. J Biol Chem. 1997 Oct 3;272(40):25394-400.
				RPL22P1 (EAP)		125371		pulldown				Leopardi R, Ward PL, Ogle WO, Roizman B. J Virol. 1997 Feb;71(2):1133-9.
				US3		viral		Co-IP/mass spec.				Maruzuru Y, Shindo K, Liu Z, Oyama M, Kozuka-Hata H, Arii J, Kato A, Kawaguchi Y. Role of Herpes Simplex Virus 1 Immediate Early Protein ICP22 in Viral Nuclear Egress. J Virol. 2014 Jul 1;88(13):7445-7454. Epub 2014 Apr 16.
				VP13/14		viral		Co-IP/mass spec.				Maruzuru Y, Shindo K, Liu Z, Oyama M, Kozuka-Hata H, Arii J, Kato A, Kawaguchi Y. Role of Herpes Simplex Virus 1 Immediate Early Protein ICP22 in Viral Nuclear Egress. J Virol. 2014 Jul 1;88(13):7445-7454. Epub 2014 Apr 16.
				UL31		viral		Co-IP/mass spec.				Maruzuru Y, Shindo K, Liu Z, Oyama M, Kozuka-Hata H, Arii J, Kato A, Kawaguchi Y. Role of Herpes Simplex Virus 1 Immediate Early Protein ICP22 in Viral Nuclear Egress. J Virol. 2014 Jul 1;88(13):7445-7454. Epub 2014 Apr 16.
				UL34		viral		Co-IP/mass spec.				Maruzuru Y, Shindo K, Liu Z, Oyama M, Kozuka-Hata H, Arii J, Kato A, Kawaguchi Y. Role of Herpes Simplex Virus 1 Immediate Early Protein ICP22 in Viral Nuclear Egress. J Virol. 2014 Jul 1;88(13):7445-7454. Epub 2014 Apr 16.
				TP53		7157		Co-IP				Maruzuru Y, Fujii H, Oyama M, Kozuka-Hata H, Kato A, Kawaguchi Y. J Virol. 2013 Aug;87(16):9323-32. doi: 10.1128/JVI.01581-13. Epub 2013 Jun 19.
				C1QBP		708		Co-IP				Liu Z, Kato A, Oyama M, Kozuka-Hata H, Arii J, Kawaguchi Y. J Virol. 2015 Jun 17. pii: JVI.01220-15. [Epub ahead of print]
	US3	US3		UL13		viral		Mobility shift, In vitro phos.				Kato A, Yamamoto M, Ohno T, Tanaka M, Sata T, Nishiyama Y, Kawaguchi Y. J Virol. 2006 Feb;80(3):1476-86.
				UL31		viral		in vitro phos.				Kato A, Yamamoto M, Ohno T, Kodaira H, Nishiyama Y, Kawaguchi Y. J Virol. 2005 Jul;79(14):9325-31.
				UL34		viral		in vitro phos.				Kato A, Yamamoto M, Ohno T, Kodaira H, Nishiyama Y, Kawaguchi Y. J Virol. 2005 Jul;79(14):9325-31.
				US3		viral		in vitro assay				Smith-Donald BA, Roizman B. J Virol. 2008 May;82(9):4533-43.
				p65/RelA		5970		Co-IP				Wang K, Ni L, Wang S, Zheng C. J Virol. 2014 Jul;88(14):7941-51. doi: 10.1128/JVI.03394-13. Epub 2014 May 7.
				VP13/14		viral		Co-IP				Liu Z, Kato A, Shindo K, Noda T, Sagara H, Kawaoka Y, Arii J, Kawaguchi Y. J Virol. 2014 May;88(9):4657-67. doi: 10.1128/JVI.00137-14. Epub 2014 Feb 12.
				IRF3		3661		Co-IP				Wang S, Wang K, Lin R, Zheng C. J Virol. 2013 Dec;87(23):12814-27. doi: 10.1128/JVI.02355-13. Epub 2013 Sep 18.
				KIF3A		11127		in vitro../MS				Xiong R, Rao P, Kim S, Li M, Wen X, Yuan W. J Virol. 2015 Apr 15. pii: JVI.00214-15. [Epub ahead of print]
				UL50		viral		Co-IP				Kato A, Tsuda S, Liu Z, Kozuka-Hata H, Oyama M, Kawaguchi Y. J Virol. 2014 Jan;88(1):655-66. doi: 10.1128/JVI.02710-13. Epub 2013 Oct 30.
				BAD		572		in vitro assay				Cartier A, Komai T, Masucci MG. Exp Cell Res. 2003 Nov 15;291(1):242-50.
				US3		viral		Co-IP, confirmation specific ab				Imai T, Sagou K, Arii J, Kawaguchi Y. J Virol. 2010 Jan;84(1):153-62. doi: 10.1128/JVI.01447-09. Epub .
				LAT1		27040		Co-IP				Yang Y, Wu S, Wang Y, Pan S, Lan B, Liu Y, Zhang L, Leng Q, Chen D, Zhang C, He B, Cao Y. J Biol Chem. 2015 Apr 23. pii: jbc.M115.646422. [Epub ahead of print]
				US9		viral		kinase assay				Kato A, Tanaka M, Yamamoto M, Asai R, Sata T, Nishiyama Y, Kawaguchi Y. J Virol. 2008 Jul;82(13):6172-89. doi: 10.1128/JVI.00044-08. Epub 2008 Apr 16.
				US10		viral		kinase assay				Kato A, Tanaka M, Yamamoto M, Asai R, Sata T, Nishiyama Y, Kawaguchi Y. J Virol. 2008 Jul;82(13):6172-89. doi: 10.1128/JVI.00044-08. Epub 2008 Apr 16.
				TK		24271467		kinase assay				Kato A, Tanaka M, Yamamoto M, Asai R, Sata T, Nishiyama Y, Kawaguchi Y. J Virol. 2008 Jul;82(13):6172-89. doi: 10.1128/JVI.00044-08. Epub 2008 Apr 16.
				C1QBP		708		Co-IP				Liu Z, Kato A, Oyama M, Kozuka-Hata H, Arii J, Kawaguchi Y. J Virol. 2015 Jun 17. pii: JVI.01220-15. [Epub ahead of print]
				ZMAT3		64393		Co-IP				Erazo A, Yee MB, Banfield BW, Kinchington PR. J Virol. 2011 Jan;85(1):568-81. doi: 10.1128/JVI.01611-10. Epub 2010 Oct 20.
	US4	gG		cell surface glycosaminoglycans				in vitro assay				Cabrera JR, Viejo-Borbolla A, Martinez-Martín N, Blanco S, Wandosell F, Alcamí A. PLoS Pathog. 2015 Jan 22;11(1):e1004571. doi: 10.1371/journal.ppat.1004571. eCollection 2015 Jan.
				CCL18		6362		binding assay				Viejo-Borbolla A, Martinez-Martín N, Nel HJ, Rueda P, Martín R, Blanco S, Arenzana-Seisdedos F, Thelen M, Fallon PG, Alcamí A. PLoS Pathog. 2012 Feb;8(2):e1002497. doi: 10.1371/journal.ppat.1002497. Epub 2012 Feb 2.
				CCL22		6367		binding assay				Viejo-Borbolla A, Martinez-Martín N, Nel HJ, Rueda P, Martín R, Blanco S, Arenzana-Seisdedos F, Thelen M, Fallon PG, Alcamí A. PLoS Pathog. 2012 Feb;8(2):e1002497. doi: 10.1371/journal.ppat.1002497. Epub 2012 Feb 2.
				CCL25		6370		binding assay				Viejo-Borbolla A, Martinez-Martín N, Nel HJ, Rueda P, Martín R, Blanco S, Arenzana-Seisdedos F, Thelen M, Fallon PG, Alcamí A. PLoS Pathog. 2012 Feb;8(2):e1002497. doi: 10.1371/journal.ppat.1002497. Epub 2012 Feb 2.
				CCL26		10344		binding assay				Viejo-Borbolla A, Martinez-Martín N, Nel HJ, Rueda P, Martín R, Blanco S, Arenzana-Seisdedos F, Thelen M, Fallon PG, Alcamí A. PLoS Pathog. 2012 Feb;8(2):e1002497. doi: 10.1371/journal.ppat.1002497. Epub 2012 Feb 2.
				CCL28		56477		binding assay				Viejo-Borbolla A, Martinez-Martín N, Nel HJ, Rueda P, Martín R, Blanco S, Arenzana-Seisdedos F, Thelen M, Fallon PG, Alcamí A. PLoS Pathog. 2012 Feb;8(2):e1002497. doi: 10.1371/journal.ppat.1002497. Epub 2012 Feb 2.
				CXCL9		4283		binding assay				Viejo-Borbolla A, Martinez-Martín N, Nel HJ, Rueda P, Martín R, Blanco S, Arenzana-Seisdedos F, Thelen M, Fallon PG, Alcamí A. PLoS Pathog. 2012 Feb;8(2):e1002497. doi: 10.1371/journal.ppat.1002497. Epub 2012 Feb 2.
				CXCL10		3627		binding assay				Viejo-Borbolla A, Martinez-Martín N, Nel HJ, Rueda P, Martín R, Blanco S, Arenzana-Seisdedos F, Thelen M, Fallon PG, Alcamí A. PLoS Pathog. 2012 Feb;8(2):e1002497. doi: 10.1371/journal.ppat.1002497. Epub 2012 Feb 2.
				CXCL11		6373		binding assay				Viejo-Borbolla A, Martinez-Martín N, Nel HJ, Rueda P, Martín R, Blanco S, Arenzana-Seisdedos F, Thelen M, Fallon PG, Alcamí A. PLoS Pathog. 2012 Feb;8(2):e1002497. doi: 10.1371/journal.ppat.1002497. Epub 2012 Feb 2.
				CXCL12		6387		binding assay				Viejo-Borbolla A, Martinez-Martín N, Nel HJ, Rueda P, Martín R, Blanco S, Arenzana-Seisdedos F, Thelen M, Fallon PG, Alcamí A. PLoS Pathog. 2012 Feb;8(2):e1002497. doi: 10.1371/journal.ppat.1002497. Epub 2012 Feb 2.
				CXCL13		10563		binding assay				Viejo-Borbolla A, Martinez-Martín N, Nel HJ, Rueda P, Martín R, Blanco S, Arenzana-Seisdedos F, Thelen M, Fallon PG, Alcamí A. PLoS Pathog. 2012 Feb;8(2):e1002497. doi: 10.1371/journal.ppat.1002497. Epub 2012 Feb 2.
				CXCL14		9547		binding assay				Viejo-Borbolla A, Martinez-Martín N, Nel HJ, Rueda P, Martín R, Blanco S, Arenzana-Seisdedos F, Thelen M, Fallon PG, Alcamí A. PLoS Pathog. 2012 Feb;8(2):e1002497. doi: 10.1371/journal.ppat.1002497. Epub 2012 Feb 2.
	Host-protein Interactions
	RELA			NFKBIA		4792		Co-IP				Ganesh L, Burstein E, Guha-Niyogi A, Louder MK, Mascola JR, Klomp LW, Wijmenga C, Duckett CS, Nabel GJ. Nature. 2003 Dec 18;426(6968):853-7.
	CCNT1			CDK9		1025		Co-IP				Sunagawa Y, Morimoto T, Takaya T, Kaichi S, Wada H, Kawamura T, Fujita M, Shimatsu A, Kita T, Hasegawa K. J Biol Chem. 2010 Mar 26;285(13):9556-68. doi: 10.1074/jbc.M109.070458. Epub 2010 Jan 17.
	TPP			PABPC1		26986		Co-IP				Kedar VP, Darby MK, Williams JG, Blackshear PJ. PLoS One. 2010 Mar 8;5(3):e9588. doi: 10.1371/journal.pone.0009588.
	ALYREF			ARRB2		409		MS				Xiao K, McClatchy DB, Shukla AK, Zhao Y, Chen M, Shenoy SK, Yates JR 3rd, Lefkowitz RJ. Proc Natl Acad Sci U S A. 2007 Jul 17;104(29):12011-6. Epub 2007 Jul 9.
				NXF1		10482		Co-IP				Katahira J, Inoue H, Hurt E, Yoneda Y. EMBO J. 2009 Mar 4;28(5):556-67. doi: 10.1038/emboj.2009.5. Epub 2009 Jan 22.
	p53			CDC25C		995		Co-IP				Rief N, Herges H, Prowald A, Götz C, Montenarh M. Int J Oncol. 2000 Jul;17(1):189-95.
				CDK9		1025		in vitro assay				Radhakrishnan SK, Gartel AL. Cell Cycle. 2006 Mar;5(5):519-21. Epub 2006 Mar 1.
				NFKBIA		4792		Co-IP				Chang NS. J Biol Chem. 2002 Mar 22;277(12):10323-31. Epub 2002 Jan 17.
				RPA1		6117		CO-IP				Dutta A, Ruppert JM, Aster JC, Winchester E.
				WRN		7486		Co-IP				Yang Q, Zhang R, Wang XW, Spillare EA, Linke SP, Subramanian D, Griffith JD, Li JL, Hickson ID, Shen JC, Loeb LA, Mazur SJ, Appella E, Brosh RM Jr, Karmakar P, Bohr VA, Harris CC. J Biol Chem. 2002 Aug 30;277(35):31980-7. Epub 2002 Jun 21.
				SIN3A		25942		Co-IP				Zilfou JT, Hoffman WH, Sank M, George DL, Murphy M. Mol Cell Biol. 2001 Jun;21(12):3974-85.
	EIF4G1			PABPC1		26986		Co-IP				Imataka H, Gradi A, Sonenberg N. EMBO J. 1998 Dec 15;17(24):7480-9.
				EIF4A1		1973		Co-IP				Li W, Belsham GJ, Proud CG. J Biol Chem. 2001 Aug 3;276(31):29111-5. Epub 2001 Jun 14.
	WRN			XRCC5		7520		Co-IP				Cooper MP, Machwe A, Orren DK, Brosh RM, Ramsden D, Bohr VA. Genes Dev. 2000 Apr 15;14(8):907-12.
	LAT1			TRAF6		7189		Co-IP				Yang Y, Wu S, Wang Y, Pan S, Lan B, Liu Y, Zhang L, Leng Q, Chen D, Zhang C, He B, Cao Y. J Biol Chem. 2015 Apr 23. pii: jbc.M115.646422. [Epub ahead of print]
	CDC25C			NEDD4		4734		in vitro assay				Lu PJ, Zhou XZ, Shen M, Lu KP. Science. 1999 Feb 26;283(5406):1325-8.
	RelA			GTF2B		2959		in vitro assay/pulldown				Xia C, Watton S, Nagl S, Samuel J, Lovegrove J, Cheshire J, Woo P. FEBS Lett. 2004 Mar 12;561(1-3):217-22.
