# Supplementary material for: Quantitative Trait Locus Based Virulence Determinant Mapping of the HSV-1 Genome in Murine Ocular Infection: Genes Involved in Viral Regulatory and Innate Immune Networks Contribute to Virulence
Source: PLoS Pathog. 2016 Mar 10;12(3):e1005499. doi: 10.1371/journal.ppat.1005499 (PMC4786273; doi:10.1371/journal.ppat.1005499)
Supplement: S4 Table — Each major nonsynonymous vQTLmap locus has a separate page in the EXCEL file. For each page the mean peak disease scores (MPDS) for blepharitis and stromal keratitis, as well as the sum of these values for each of the 40 recombinants are shown in separate columns. The column containing the SNP nucleotides associated with each recombinant strain is adjacent to the “sum of MPDS” column. The OD4 and CJ994 associated SNPs are placed in separate columns. The mean value of the sum of the MPDS scores for each of the OD4 and CJ994 SNPs, as well as the Mann-Whitney rank sum test p-values are located in the lower right of the table. (XLSX) [file ppat.1005499.s004.xlsx]

## Sheet: UL23 46743
Strain	Blepharitis		Stromal Keratitis		sum of MPDS			OD4 SNP	CJ994 SNP
2-4-2	3.1		2.7		5.8	C		5.8	5.8
2-5-3	3.5		2.3		5.8	T		6.4	2.4
5-1-1	1.2		1.2		2.4	C		6.2	3.5
5-2-1	2.2		1.3		3.5	C		5.5	5.9
5-4-2	2.6		3.3		5.9	C		6.1	6.7
5-5-2	3.5		3.2		6.7	C		6.3	6.6
10-1-2	3.8		2.8		6.6	C		1	2.3
10-2-2	3.4		3		6.4	T		1.4	6.5
10-2-3	3.8		2.4		6.2	T		1.3	3.3
10-5-1	3.5		2		5.5	T		6.6	6.1
10-6-1	1.2		1.1		2.3	C		1.7	1.8
10-6-2	3.4		3.1		6.5	C		5.7	2
10-6-3	3.2		2.9		6.1	T		1.3	1.8
10-7-1	1.9		1.4		3.3	C		1.5	6
10-11-2	3.4		2.9		6.3	T		2	1.5
10-11-3	3.1		3		6.1	C			1.4
10-14-1	1		0		1	T			2
3M	1		0.8		1.8	C			5.3
4M	1		1		2	C			1.7
8S	1		0.8		1.8	C			1.3
11M	3.2		2.8		6	C			4
16S	1		0.5		1.5	C			1.5
19Lsyn	1.1		0.3		1.4	T			5.8
20L	1		0.3		1.3	T			2.4
26S	1		0.4		1.4	C
27S	1		1		2	C
31XL	3.6		3		6.6	T
34L	1		0.7		1.7	T
36L	3.1		2.6		5.7	T
47M	2.4		2.9		5.3	C		OD4 snp mean		3.92
57M	1		0.3		1.3	T		994 snp mean		3.65
65M	1		0.7		1.7	C		Mann-Whitney Rank Sum Test		0.851
66S	1		0.3		1.3	C
76M	1.9		2.1		4	C
78S	1		0.5		1.5	C
81L	1.2		0.3		1.5	T
82S	3.4		2.4		5.8	C
83M	1.2		1.2		2.4	C
12-12-2	1.5		0.5		2	T
12-12-67	1		0.2		1.2	T
OD4						T
994						C

## Sheet: 48309 UL24
	Strain	Blepharitis		Stromal Keratitis		sum of MPDS		SNP 48309-48734			OD4 SNP	994 SNP
	2-4-2	3.1		2.7		5.8		T			5.8	5.8
	2-5-3	3.5		2.3		5.8		G			6.4	2.4
	5-1-1	1.2		1.2		2.4		T			6.2	3.5
	5-2-1	2.2		1.3		3.5		T			6.1	5.9
	5-4-2	2.6		3.3		5.9		T			6.3	6.7
	5-5-2	3.5		3.2		6.7		T			6.1	6.6
	10-1-2	3.8		2.8		6.6		T			1	5.5
	10-2-2	3.4		3		6.4		G			1.4	2.3
	10-2-3	3.8		2.4		6.2		G			1.3	6.5
	10-5-1	3.5		2		5.5		T			6.6	3.3
	10-6-1	1.2		1.1		2.3		T			1.7	1.8
	10-6-2	3.4		3.1		6.5		T			5.7	2
	10-6-3	3.2		2.9		6.1		G			1.3	1.8
	10-7-1	1.9		1.4		3.3		T			1.5	6
	10-11-2	3.4		2.9		6.3		G			2	1.5
	10-11-3	3.1		3		6.1		G			1.2	1.4
	10-14-1	1		0		1		G				2
	3M	1		0.8		1.8		T				5.3
	4M	1		1		2		T				1.7
	8S	1		0.8		1.8		T				1.3
	11M	3.2		2.8		6		T				4
	16S	1		0.5		1.5		T				1.5
	19Lsyn	1.1		0.3		1.4		G				5.8
	20L	1		0.3		1.3		G				2.4
	26S	1		0.4		1.4		T
	27S	1		1		2		T
	31XL	3.6		3		6.6		G
	34L	1		0.7		1.7		G
	36L	3.1		2.6		5.7		G
	47M	2.4		2.9		5.3		T
	57M	1		0.3		1.3		G
	65M	1		0.7		1.7		T
	66S	1		0.3		1.3		T
	76M	1.9		2.1		4		T
	78S	1		0.5		1.5		T
	81L	1.2		0.3		1.5		G
	82S	3.4		2.4		5.8		T		OD4 snp mean		3.7875
	83M	1.2		1.2		2.4		T		994 snp mean		3.625
	12-12-2	1.5		0.5		2		G		Mann-Whitney Rank Sum Test		0.761
	12-12-67	1		0.2		1.2		G
	OD4							G
	994							T

## Sheet: 60771 ICP8
Strain	Blepharitis		Stromal Keratitis		sum of MPDS		SNP 60771			OD4 SNP	994 SNP
2-4-2	3.1		2.7		5.8		A			2.4	5.8
2-5-3	3.5		2.3		5.8		A			6.1	5.8
5-1-1	1.2		1.2		2.4		G			1.8	3.5
5-2-1	2.2		1.3		3.5		A			2	5.9
5-4-2	2.6		3.3		5.9		A			1.4	6.7
5-5-2	3.5		3.2		6.7		A			1.3	6.6
10-1-2	3.8		2.8		6.6		A			1.7	6.4
10-2-2	3.4		3		6.4		A			1.3	6.2
10-2-3	3.8		2.4		6.2		A			4	5.5
10-5-1	3.5		2		5.5		A			1.5	2.3
10-6-1	1.2		1.1		2.3		A			2	6.5
10-6-2	3.4		3.1		6.5		A			1.2	6.1
10-6-3	3.2		2.9		6.1		A				3.3
10-7-1	1.9		1.4		3.3		A				6.3
10-11-2	3.4		2.9		6.3		A				1
10-11-3	3.1		3		6.1		G				1.8
10-14-1	1		0		1		A				6
3M	1		0.8		1.8		G				1.5
4M	1		1		2		G				1.4
8S	1		0.8		1.8		A				2
11M	3.2		2.8		6		A				6.6
16S	1		0.5		1.5		A				5.7
19Lsyn	1.1		0.3		1.4		G				5.3
20L	1		0.3		1.3		G				1.7
26S	1		0.4		1.4		A				1.3
27S	1		1		2		A				1.5
31XL	3.6		3		6.6		A				5.8
34L	1		0.7		1.7		G				2.4
36L	3.1		2.6		5.7		A
47M	2.4		2.9		5.3		A
57M	1		0.3		1.3		G
65M	1		0.7		1.7		A
66S	1		0.3		1.3		A
76M	1.9		2.1		4		G
78S	1		0.5		1.5		A
81L	1.2		0.3		1.5		G
82S	3.4		2.4		5.8		A		OD4 snp mean		2.225
83M	1.2		1.2		2.4		A		994 snp mean		4.31786
12-12-2	1.5		0.5		2		G		Mann-Whitney Rank Sum Test		0.009
12-12-67	1		0.2		1.2		G
OD4							G
994							A

## Sheet: 90342 RR2
Strain	Blepharitis		Stromal Keratitis		sum of MPDS		SNP 90342-90597			OD4 SNP	994 SNP
2-4-2	3.1		2.7		5.8		T			1.8	5.8
2-5-3	3.5		2.3		5.8		T			1.7	5.8
5-1-1	1.2		1.2		2.4		T			1.3	2.4
5-2-1	2.2		1.3		3.5		T			1.3	3.5
5-4-2	2.6		3.3		5.9		T			1.5	5.9
5-5-2	3.5		3.2		6.7		T			2	6.7
10-1-2	3.8		2.8		6.6		T				6.6
10-2-2	3.4		3		6.4		T				6.4
10-2-3	3.8		2.4		6.2		T				6.2
10-5-1	3.5		2		5.5		T				5.5
10-6-1	1.2		1.1		2.3		T				2.3
10-6-2	3.4		3.1		6.5		T				6.5
10-6-3	3.2		2.9		6.1		T				6.1
10-7-1	1.9		1.4		3.3		T				3.3
10-11-2	3.4		2.9		6.3		T				6.3
10-11-3	3.1		3		6.1		T				6.1
10-14-1	1		0		1		T				1
3M	1		0.8		1.8		C				2
4M	1		1		2		T				1.8
8S	1		0.8		1.8		T				6
11M	3.2		2.8		6		T				1.5
16S	1		0.5		1.5		T				1.4
19Lsyn	1.1		0.3		1.4		T				1.3
20L	1		0.3		1.3		T				1.4
26S	1		0.4		1.4		T				2
27S	1		1		2		T				6.6
31XL	3.6		3		6.6		T				5.7
34L	1		0.7		1.7		C				5.3
36L	3.1		2.6		5.7		T				1.7
47M	2.4		2.9		5.3		T				4
57M	1		0.3		1.3		C				1.5
65M	1		0.7		1.7		T				5.8
66S	1		0.3		1.3		C				2.4
76M	1.9		2.1		4		T				1.2
78S	1		0.5		1.5		T
81L	1.2		0.3		1.5		C
82S	3.4		2.4		5.8		T		OD4 snp mean		1.6
83M	1.2		1.2		2.4		T		994 snp mean		4.05882
12-12-2	1.5		0.5		2		C		Mann-Whitney Rank Sum Test		0.014
12-12-67	1		0.2		1.2		T
OD4							C
994							T

## Sheet: 90849 VHS
Strain	Blepharitis		Stromal Keratitis		sum of MPDS		SNP 90849-91546			OD4 SNP	994 SNP
2-4-2	3.1		2.7		5.8		T			1.8	5.8
2-5-3	3.5		2.3		5.8		T			1.7	5.8
5-1-1	1.2		1.2		2.4		T			1.3	2.4
5-2-1	2.2		1.3		3.5		T			1.3	3.5
5-4-2	2.6		3.3		5.9		T			1.5	5.9
5-5-2	3.5		3.2		6.7		T			2	6.7
10-1-2	3.8		2.8		6.6		T			1.2	6.6
10-2-2	3.4		3		6.4		T				6.4
10-2-3	3.8		2.4		6.2		T				6.2
10-5-1	3.5		2		5.5		T				5.5
10-6-1	1.2		1.1		2.3		T				2.3
10-6-2	3.4		3.1		6.5		T				6.5
10-6-3	3.2		2.9		6.1		T				6.1
10-7-1	1.9		1.4		3.3		T				3.3
10-11-2	3.4		2.9		6.3		T				6.3
10-11-3	3.1		3		6.1		T				6.1
10-14-1	1		0		1		T				1
3M	1		0.8		1.8		C				2
4M	1		1		2		T				1.8
8S	1		0.8		1.8		T				6
11M	3.2		2.8		6		T				1.5
16S	1		0.5		1.5		T				1.4
19Lsyn	1.1		0.3		1.4		T				1.3
20L	1		0.3		1.3		T				1.4
26S	1		0.4		1.4		T				2
27S	1		1		2		T				6.6
31XL	3.6		3		6.6		T				5.7
34L	1		0.7		1.7		C				5.3
36L	3.1		2.6		5.7		T				1.7
47M	2.4		2.9		5.3		T				4
57M	1		0.3		1.3		C				1.5
65M	1		0.7		1.7		T				5.8
66S	1		0.3		1.3		C				2.4
76M	1.9		2.1		4		T
78S	1		0.5		1.5		T
81L	1.2		0.3		1.5		C		OD4 snp mean		1.54286
82S	3.4		2.4		5.8		T		994 snp mean		4.14545
83M	1.2		1.2		2.4		T		Mann-Whitney Rank Sum Test		0.003
12-12-2	1.5		0.5		2		C
12-12-67	1		0.2		1.2		C
OD4							C
994							T

## Sheet: 112472  gK
Strain	Blepharitis		Stromal Keratitis		sum of MPDS		SNP 112472-113150			OD4 SNP	994 SNP
2-4-2	3.1		2.7		5.8		C			2.3	5.8
2-5-3	3.5		2.3		5.8		C			6.3	5.8
5-1-1	1.2		1.2		2.4		C			1.8	2.4
5-2-1	2.2		1.3		3.5		C			1.7	3.5
5-4-2	2.6		3.3		5.9		C			1.3	5.9
5-5-2	3.5		3.2		6.7		C			1.3	6.7
10-1-2	3.8		2.8		6.6		C			4	6.6
10-2-2	3.4		3		6.4		C			1.5	6.4
10-2-3	3.8		2.4		6.2		C			2	6.2
10-5-1	3.5		2		5.5		C			1.2	5.5
10-6-1	1.2		1.1		2.3		T				6.5
10-6-2	3.4		3.1		6.5		C				6.1
10-6-3	3.2		2.9		6.1		C				3.3
10-7-1	1.9		1.4		3.3		C				6.1
10-11-2	3.4		2.9		6.3		T				1
10-11-3	3.1		3		6.1		C				2
10-14-1	1		0		1		C				1.8
3M	1		0.8		1.8		T				6
4M	1		1		2		C				1.5
8S	1		0.8		1.8		C				1.4
11M	3.2		2.8		6		C				1.3
16S	1		0.5		1.5		C				1.4
19Lsyn	1.1		0.3		1.4		C				2
20L	1		0.3		1.3		C				6.6
26S	1		0.4		1.4		C				5.7
27S	1		1		2		C				5.3
31XL	3.6		3		6.6		C				1.7
34L	1		0.7		1.7		T				1.5
36L	3.1		2.6		5.7		C				5.8
47M	2.4		2.9		5.3		C				2.4
57M	1		0.3		1.3		T
65M	1		0.7		1.7		C
66S	1		0.3		1.3		T
76M	1.9		2.1		4		T		OD4 snp mean		2.34
78S	1		0.5		1.5		C		994 snp mean		4.14
81L	1.2		0.3		1.5		T		Mann-Whitney Rank Sum Test		0.006
82S	3.4		2.4		5.8		C
83M	1.2		1.2		2.4		C
12-12-2	1.5		0.5		2		T
12-12-67	1		0.2		1.2		T
OD4							T
994							C

## Sheet: 114619 ICP27
Strain	Blepharitis		Stromal Keratitis		sum of MPDS		114619-114707 ICP27				OD4 SNP	994 SNP
2-4-2	3.1		2.7		5.8		C				1.8	5.8
2-5-3	3.5		2.3		5.8		C				1.7	5.8
5-1-1	1.2		1.2		2.4		C				1.3	2.4
5-2-1	2.2		1.3		3.5		C				1.3	3.5
5-4-2	2.6		3.3		5.9		C				4	5.9
5-5-2	3.5		3.2		6.7		C				1.5	6.7
10-1-2	3.8		2.8		6.6		C				2	6.6
10-2-2	3.4		3		6.4		C				1.2	6.4
10-2-3	3.8		2.4		6.2		C					6.2
10-5-1	3.5		2		5.5		C					5.5
10-6-1	1.2		1.1		2.3		C					2.3
10-6-2	3.4		3.1		6.5		C					6.5
10-6-3	3.2		2.9		6.1		C					6.1
10-7-1	1.9		1.4		3.3		C					3.3
10-11-2	3.4		2.9		6.3		C					6.3
10-11-3	3.1		3		6.1		C					6.1
10-14-1	1		0		1		C					1
3M	1		0.8		1.8		T					2
4M	1		1		2		C					1.8
8S	1		0.8		1.8		C					6
11M	3.2		2.8		6		C					1.5
16S	1		0.5		1.5		C					1.4
19Lsyn	1.1		0.3		1.4		C					1.3
20L	1		0.3		1.3		C					1.4
26S	1		0.4		1.4		C					2
27S	1		1		2		C					6.6
31XL	3.6		3		6.6		C					5.7
34L	1		0.7		1.7		T					5.3
36L	3.1		2.6		5.7		C					1.7
47M	2.4		2.9		5.3		C					1.5
57M	1		0.3		1.3		T					5.8
65M	1		0.7		1.7		C					2.4
66S	1		0.3		1.3		T
76M	1.9		2.1		4		T
78S	1		0.5		1.5		C
81L	1.2		0.3		1.5		T
82S	3.4		2.4		5.8		C			OD4 snp mean		1.85
83M	1.2		1.2		2.4		C			994 snp mean		4.15
12-12-2	1.5		0.5		2		T			Mann-Whitney Rank Sum Test		0.006
12-12-67	1		0.2		1.2		T
OD4							T
994							C

## Sheet: UL56 116118
Strain	Blepharitis		Stromal Keratitis		Sum of MPDS		116118		OD4 SNP	994 SNP
2-4-2	3.1		2.7		5.8		C		6.3	5.8
2-5-3	3.5		2.3		5.8		C		1.8	5.8
5-1-1	1.2		1.2		2.4		C		1.7	2.4
5-2-1	2.2		1.3		3.5		C		1.3	3.5
5-4-2	2.6		3.3		5.9		C		1.3	5.9
5-5-2	3.5		3.2		6.7		C		4	6.7
10-1-2	3.8		2.8		6.6		C		1.5	6.6
10-2-2	3.4		3		6.4		C		2	6.4
10-2-3	3.8		2.4		6.2		C		1.2	6.2
10-5-1	3.5		2		5.5		C			5.5
10-6-1	1.2		1.1		2.3		C			2.3
10-6-2	3.4		3.1		6.5		C			6.5
10-6-3	3.2		2.9		6.1		C			6.1
10-7-1	1.9		1.4		3.3		C			3.3
10-11-2	3.4		2.9		6.3		T			6.1
10-11-3	3.1		3		6.1		C			1
10-14-1	1		0		1		C			2
3M	1		0.8		1.8		T			1.8
4M	1		1		2		C			6
8S	1		0.8		1.8		C			1.5
11M	3.2		2.8		6		C			1.4
16S	1		0.5		1.5		C			1.3
19Lsyn	1.1		0.3		1.4		C			1.4
20L	1		0.3		1.3		C			2
26S	1		0.4		1.4		C			6.6
27S	1		1		2		C			5.7
31XL	3.6		3		6.6		C			5.3
34L	1		0.7		1.7		T			1.7
36L	3.1		2.6		5.7		C			1.5
47M	2.4		2.9		5.3		C			5.8
57M	1		0.3		1.3		T			2.4
65M	1		0.7		1.7		C
66S	1		0.3		1.3		T
76M	1.9		2.1		4		T
78S	1		0.5		1.5		C
81L	1.2		0.3		1.5		T		OD4 snp mean		2.34444
82S	3.4		2.4		5.8		C		994 snp mean		4.08065
83M	1.2		1.2		2.4		C		Mann-Whitney Rank Sum Test		0.032
12-12-2	1.5		0.5		2		T
12-12-67	1		0.2		1.2		T
OD4							T
994							C

## Sheet: US1 132947
Strain	Blepharitis		Stromal Keratitis		sum of MPDS		132947-134598 US1			OD4 SNP	994 SNP
2-4-2	3.1		2.7		5.8		A			5.8	5.8
2-5-3	3.5		2.3		5.8		G			2.4	3.5
5-1-1	1.2		1.2		2.4		G			5.9	2.3
5-2-1	2.2		1.3		3.5		A			6.7	6.1
5-4-2	2.6		3.3		5.9		G			6.6	3.3
5-5-2	3.5		3.2		6.7		G			6.4	2
10-1-2	3.8		2.8		6.6		G			6.2	1.8
10-2-2	3.4		3		6.4		G			5.5	1.5
10-2-3	3.8		2.4		6.2		G			6.5	1.4
10-5-1	3.5		2		5.5		G			6.3	1.3
10-6-1	1.2		1.1		2.3		A			6.1	1.4
10-6-2	3.4		3.1		6.5		G			1	2
10-6-3	3.2		2.9		6.1		A			1.8	1.7
10-7-1	1.9		1.4		3.3		A			6	1.5
10-11-2	3.4		2.9		6.3		G			6.6	2.4
10-11-3	3.1		3		6.1		G			1.7
10-14-1	1		0		1		G			5.7
3M	1		0.8		1.8		G			5.3
4M	1		1		2		A			1.3
8S	1		0.8		1.8		A			1.3
11M	3.2		2.8		6		G			4
16S	1		0.5		1.5		A			1.5
19Lsyn	1.1		0.3		1.4		A			5.8
20L	1		0.3		1.3		A			2
26S	1		0.4		1.4		A			1.2
27S	1		1		2		A
31XL	3.6		3		6.6		G
34L	1		0.7		1.7		G
36L	3.1		2.6		5.7		G
47M	2.4		2.9		5.3		G
57M	1		0.3		1.3		G
65M	1		0.7		1.7		A
66S	1		0.3		1.3		G
76M	1.9		2.1		4		G			OD4 snp mean		4.384
78S	1		0.5		1.5		A			994 snp mean		2.53333
81L	1.2		0.3		1.5		G			Mann-Whitney Rank Sum Test		0.039
82S	3.4		2.4		5.8		G
83M	1.2		1.2		2.4		A
12-12-2	1.5		0.5		2		G
12-12-67	1		0.2		1.2		G
OD4							G
994							A

## Sheet: 135375 US3
Strain	Blepharitis		Stromal Keratitis		sum of MPDS		135375 US3			OD4 SNP	994 SNP
2-4-2	3.1		2.7		5.8		C			5.8	5.8
2-5-3	3.5		2.3		5.8		A			2.4	3.5
5-1-1	1.2		1.2		2.4		A			5.9	3.3
5-2-1	2.2		1.3		3.5		C			6.7	2
5-4-2	2.6		3.3		5.9		A			6.6	1.8
5-5-2	3.5		3.2		6.7		A			6.4	1.5
10-1-2	3.8		2.8		6.6		A			6.2	1.4
10-2-2	3.4		3		6.4		A			5.5	1.3
10-2-3	3.8		2.4		6.2		A			2.3	1.4
10-5-1	3.5		2		5.5		A			6.5	2
10-6-1	1.2		1.1		2.3		A			6.1	1.7
10-6-2	3.4		3.1		6.5		A			6.3	1.5
10-6-3	3.2		2.9		6.1		A			6.1	2.4
10-7-1	1.9		1.4		3.3		C			1	1.2
10-11-2	3.4		2.9		6.3		A			1.8
10-11-3	3.1		3		6.1		A			6
10-14-1	1		0		1		A			6.6
3M	1		0.8		1.8		A			1.7
4M	1		1		2		C			5.7
8S	1		0.8		1.8		C			5.3
11M	3.2		2.8		6		A			1.3
16S	1		0.5		1.5		C			1.3
19Lsyn	1.1		0.3		1.4		C			4
20L	1		0.3		1.3		C			1.5
26S	1		0.4		1.4		C			5.8
27S	1		1		2		C			2
31XL	3.6		3		6.6		A
34L	1		0.7		1.7		A
36L	3.1		2.6		5.7		A
47M	2.4		2.9		5.3		A		OD4 snp mean		4.49231
57M	1		0.3		1.3		A		994 snp mean		2.2
65M	1		0.7		1.7		C		Mann-Whitney Rank Sum Test		0.004
66S	1		0.3		1.3		A
76M	1.9		2.1		4		A
78S	1		0.5		1.5		C
81L	1.2		0.3		1.5		A
82S	3.4		2.4		5.8		A
83M	1.2		1.2		2.4		C
12-12-2	1.5		0.5		2		A
12-12-67	1		0.2		1.2		C
OD4							A
994							C

[truncated: 2 more sheets: 137023 gG , 148464 ICP4]
